# Supplementary material for: Role of ventral subiculum neuronal ensembles in incubation of oxycodone craving after electric barrier–induced voluntary abstinence
Source: Sci Adv. 2023 Jan 11;9(2):eadd8687. doi: 10.1126/sciadv.add8687 (PMC9833671; doi:10.1126/sciadv.add8687)
Supplement: Supplementary file 2 — Data S1 [file sciadv.add8687_data_s1.zip]

Archive with 1 entries (1 files):
- sciadv.add8687_data_s1.xlsx
