# Supplementary material for: Role of ventral subiculum neuronal ensembles in incubation of oxycodone craving after electric barrier–induced voluntary abstinence
Source: Sci Adv. 2023 Jan 11;9(2):eadd8687. doi: 10.1126/sciadv.add8687 (PMC9833671; doi:10.1126/sciadv.add8687)
Supplement: Supplementary file 2 — Data S1 [file sciadv.add8687_data_s1.zip › sciadv.add8687_data_s1.xlsx]

## Sheet: Fig 1B-1D. Training data
												Figure 1A: Self-administration training
										Infusions																		Active lever													Inactive lever
Exp.	Box	Rat #	Sex	Group		Inf.1	Inf.2	Inf.3	Inf.4	Inf.5	Inf.6	Inf.7	Inf.8	Inf.9	Inf.10	Inf.11	Inf.12	Inf.13	Inf.14		Act. 1	Act. 2	Act. 3	Act. 4	Act. 5	Act. 6	Act. 7	Act. 8	Act. 9	Act. 10	Act. 11	Act. 12	Act. 13	Act. 14		Inact.1	Inact.2	Inact.3	Inact.4	Inact.5	Inact.6	Inact.7	Inact.8	Inact.9	Inact.10	Inact.11	Inact.12	Inact.13	Inact.14
4	3-L	3	Male	No Test		42	38	37	38	48	43	46	40	45	48	41	49	44	41		57	51	57	53	67	62	74	78	62	79	104	93	72	83		0	3	0	4	5	0	2	3	0	4	12	4	5	3
5	3-R	3	Male	No Test		53	54	51	40	35	36	48	67	49	62	54	52	57	77		102	109	96	68	50	59	81	107	72	92	93	87	104	112		20	8	7	20	13	10	4	25	8	6	17	12	9	21
5	7-R	7	Male	No Test		23	28	25	30	32	31	33	34	38	44	66	44	43	48		35	54	57	50	61	56	57	64	63	86	134	94	80	85		6	8	14	25	14	3	7	13	2	9	3	18	6	6
4	9-L	9	Female	No Test		13	27	19	14	23	23	29	31	32	36	39	46	32	35		19	33	28	20	36	42	49	51	47	52	62	63	42	39		0	0	0	0	0	0	0	0	0	0	0	0	0	0
4	14-L	14	Female	No Test		28	38	30	38	42	39	45	37	37	41	36	39	45	40		40	58	43	63	69	57	68	51	82	79	57	85	72	85		13	62	24	9	14	2	8	3	9	15	10	33	9	8
5	14-R	14	Female	No Test		17	28	19	34	31	30	33	36	39	42	44	35	55	67		18	40	29	53	37	36	40	43	43	51	49	37	61	72		0	0	7	3	6	12	13	33	8	30	30	3	13	3
4	5-L	5	Male	Test		42	46	64	80	90	90	90	87	90	81	78	90	89	72		63	76	370	576	749	791	652	597	595	547	725	459	422	398		0	1	0	0	0	0	1	0	0	0	0	1	0	0
4	6-L	6	Male	Test		37	32	32	36	39	48	51	42	39	44	42	52	56	41		59	94	67	73	83	117	136	108	102	146	132	163	253	104		3	13	6	0	3	2	1	2	2	8	9	4	10	2
5	2-R	2	Male	Test		28	36	28	32	32	44	45	44	46	48	51	51	52	58		39	93	38	53	52	63	59	55	69	64	66	65	68	78		13	4	1	6	1	0	0	1	0	0	0	0	0	0
5	5-R	5	Male	Test		10	32	21	32	24	29	33	29	31	32	36	29	29	33		12	50	44	49	41	41	49	55	52	45	51	42	37	44		0	0	0	2	0	0	1	2	2	0	1	0	1	1
4	13-L	13	Female	Test		24	33	23	20	16	25	34	32	34	38	45	45	35	41		42	55	52	41	36	54	72	52	85	73	96	96	74	82		46	55	8	17	7	5.5	4	1	0	1	0	2	1	5
5	10-R	10	Female	Test		33	32	62	64	59	55	57	58	66	66	70	66	62	54		57	52	90	119	95	94	98	100	99	113	118	92	88	81		3	4	11	27	15	27	36	13	12	28	1	1	2	11
5	12-R	12	Female	Test		33	38	44	52	47	57	52	57	56	46	55	50	55	55		57	58	72	87	75	86	94	100	77	114	91	84	116	116		1	6	2	3	1	19	11	10	1	192	4	25	48	45
				Total	Mean	29.4615	35.5385	35	39.2308	39.8462	42.3077	45.8462	45.6923	46.3077	48.3077	50.5385	49.8462	50.3077	50.9231		46.1538	63.3077	80.2308	100.385	111.615	119.846	117.615	112.385	111.385	118.538	136.769	112.308	114.538	106.077		8.07692	12.6154	6.15385	8.92308	6.07692	6.19231	6.76923	8.15385	3.38462	22.5385	6.69231	7.92308	8	8.07692
					SEM	3.42617	2.11713	4.34564	4.85449	5.27068	4.97865	4.4316	4.72091	4.5663	3.77981	3.75297	4.18306	4.31364	3.96856		6.62537	6.30566	24.8411	40.1787	53.3736	56.2855	45.0913	40.9278	40.6157	36.5779	49.6892	30.1304	29.6651	25.1009		3.6347	5.75965	1.96719	2.73032	1.65429	2.37882	2.70601	2.90412	1.17963	14.4042	2.4791	3.00952	3.55362	3.47788
					Count	13	13	13	13	13	13	13	13	13	13	13	13	13	13		13	13	13	13	13	13	13	13	13	13	13	13	13	13		13	13	13	13	13	13	13	13	13	13	13	13	13	13
												Figure 1A: Electric barrier training
										Infusions																		Active lever													Inactive lever
Exp.	Box	Rat #	Sex	Group		Inf.1	Inf.2	Inf.3	Inf.4	Inf.5	Inf.6	Inf.7	Inf.8	Inf.9	Inf.10	Inf.11	Inf.12	Inf.13		Act. 1	Act. 2	Act. 3	Act. 4	Act. 5	Act. 6	Act. 7	Act. 8	Act. 9	Act. 10	Act. 11	Act. 12	Act. 13		Inact.1	Inact.2	Inact.3	Inact.4	Inact.5	Inact.6	Inact.7	Inact.8	Inact.9	Inact.10	Inact.11	Inact.12	Inact.13		Inf.Total	Inact.Total
4	3-L	3	Male	No Test		17	21	12	0	1	2	0	0	0	2	0	0	1		29	29	20	0	1	2	0	0	0	2	0	0	2		1	3	11	4	3	4	2	2	14	2	1	8	1		56	56
5	3-R	3	Male	No Test		23	19	1	0	0	0	0	0	0	0	0	0	0		55	35	2	0	0	0	0	0	0	0	0	0	0		7	4	20	5	13	8	18	6	24	9	16	17	6		43	153
5	7-R	7	Male	No Test		17	19	14	0	0	0	0	0	0	0	0	0	0		27	39	28	0	0	0	0	0	0	0	0	0	0		0	0	15	17	17	12	5	2	0	1	1	2	0		50	72
4	9-L	9	Female	No Test		17	13	11	0	0	0	0	0	0	0	0	0	0		20	19	14	0	0	0	0	0	0	0	0	0	0		0	0	0	0	0	0	0	0	0	0	0	0	0		41	0
4	14-L	14	Female	No Test		16	17	18	19	0	0	0	0	0	0	0	0	0		33	39	30	3	0	0	0	0	0	0	0	0	0		14	1	6	12	38	28	13	21	13	15	9	10	9		70	189
5	14-R	14	Female	No Test		22	24	6	0	0	0	0	0	0	0	0	0	0		29	25	9	0	0	0	0	0	0	0	0	0	0		0	1	13	1	8	12	5	2	4	2	1	4	8		52	61
4	5-L	5	Male	Test		37	25	0	0	2	0	0	0	1	0	0	0	0		309	164	0	0	2	0	0	0	2	0	0	0	0		0	0	11	3	0	1	3	0	1	2	2	2	2		65	27
4	6-L	6	Male	Test		17	15	15	18	1	0	1	0	0	0	0	0	0		34	24	45	31	1	0	1	0	0	0	0	0	0		2	2	2	7	28	12	6	4	4	0	0	3	3		67	73
5	2-R	2	Male	Test		18	20	13	3	0	0	0	0	0	0	0	0	0		27	32	27	6	0	0	0	0	0	0	0	0	0		1	1	15	27	23	15	16	4	5	4	3	3	7		54	124
5	5-R	5	Male	Test		13	12	0	0	0	0	0	0	0	4	0	0	0		17	21	0	0	0	0	0	0	0	7	0	0	0		0	2	23	7	5	1	53	2	8	7	7	1	3		29	119
4	13-L	13	Female	Test		19	13	10	3	0	0	0	0	0	0	0	0	0		84	57	25	3	0	0	0	0	0	0	0	0	0		4	4	77	125	44	12	23	51	30	3	12	15	23		45	423
5	10-R	10	Female	Test		12	20	21	11	0	0	0	0	0	0	0	0	0		18	25	40	15	0	0	0	0	0	0	0	0	0		0	0	2	1	0	1	0	0	1	0	1	0	0		64	6
5	12-R	12	Female	Test		20	16	17	12	11	3	1	0	0	0	5	2	8		55	51	46	25	16	3	1	0	0	0	5	2	15		8	1	45	4	15	47	14	26	36	53	28	48	23		95	348
				Total	Mean	19.0769	18	10.6154	5.07692	1.15385	0.384615	0.153846	0	0.0769231	0.461538	0.384615	0.153846	0.692308		56.6923	43.0769	22	6.38462	1.53846	0.384615	0.153846	0	0.153846	0.692308	0.384615	0.153846	1.30769		2.84615	1.46154	18.4615	16.3846	14.9231	11.7692	12.1538	9.23077	10.7692	7.53846	6.23077	8.69231	6.53846		56.2308	127
					SEM	1.71891	1.14354	1.92999	2.01425	0.838544	0.266469	0.104154	0	0.0769231	0.332346	0.384615	0.153846	0.61378		21.6621	10.556	4.50641	2.92544	1.21748	0.266469	0.104154	0	0.153846	0.547542	0.384615	0.153846	1.15128		1.20281	0.402164	5.86014	9.28987	4.0659	3.64824	3.97241	4.15586	3.35153	3.97366	2.30149	3.61866	2.20028		4.58699	35.5504
					Count	13	13	13	13	13	13	13	13	13	13	13	13	13		13	13	13	13	13	13	13	13	13	13	13	13	13		13	13	13	13	13	13	13	13	13	13	13	13	13		13	13
												Figure 1B: Self-administration training
										Infusions																		Active lever													Inactive lever
Exp.	Box	Rat #	Sex	Treatment		Inf.1	Inf.2	Inf.3	Inf.4	Inf.5	Inf.6	Inf.7	Inf.8	Inf.9	Inf.10	Inf.11	Inf.12	Inf.13	Inf.14		Act. 1	Act. 2	Act. 3	Act. 4	Act. 5	Act. 6	Act. 7	Act. 8	Act. 9	Act. 10	Act. 11	Act. 12	Act. 13	Act. 14		Inact.1	Inact.2	Inact.3	Inact.4	Inact.5	Inact.6	Inact.7	Inact.8	Inact.9	Inact.10	Inact.11	Inact.12	Inact.13	Inact.14
11	2-L	2	Male	Veh		40	34	43	45	40	38	36	41	42	57	49	48	44	50		68	63	83	89	102	81	61	87	63	82	77	63	72	79		7	13	7	4	4	2	9	2	2	3	3	2	2	4
11	4-L	4	Male	Veh		36	37	33	41	33	30	32	43	44	42	40	42	44	58		59	66	52	58	67	55	58	70	65	75	66	51	71	83		2	3	0	0	0	0	0	0	0	0	0	0	0	0
11	6-L	6	Male	Veh		52	33	31	28	28	31	32	57	81	84	89	87	90	90		96	68	60	68	75	116	113	133	360	500	310	402	407	355		13	5	3	0	3	0	5	0	0	0	0	0	0	0
12	3-R	10	Male	Veh		33	34	37	48	62	75	58	57	57	58	40	44	43	47		49	62	104	182	246	315	255	324	333	342	221	266	250	307		11	13	4	2	2	2	6	2	1	0	3	0	1	3
12	5-R	12	Male	Veh		25	30	28	35	30	31	32	52	60	69	78	87	78	90		45	50	49	62	47	49	50	70	90.5	111	141	131	149	105		4	1	2	1	1	2	2	21	11	1	2	1	0	0
21	4-L	4	Male	Veh		38	17	33	46	40	44	41	51	50	46	46	42	39	50		62	24	55	77	93	83	80	97	78	77	89	75	81	117		0	0	3	3	0	0	4	1	0	0	3	3	1	0
21	6-L	6	Male	Veh		21	10	25	22	28	30	27	30	38	38	39	38	41	46		38	19	50	40	47	43	43	59	69	58	59	71	75	78		0	2	1	1	1	2	2	0	0	1	1	0	0	1
21	9-L	9	Male	Veh		25	17	19	26	57	53	48	45	47	42	36	34	37	37		49	29	40	40	89	74	80	78	92	59	58	73	69	64		5	3	2	4	0	1	0	1	0	1	0	0	1	2
21	11-L	11	Male	Veh		12	18	23	40	48	43	42	56	64	55	66	55	61	81		16	24	37	74	120	112	81	115	113	125	151	132	148	206		1	2	0	0	0	0	0	0	0	0	2	0	0	0
21	12-L	12	Male	Veh		35	17	26	33	36	44	45	39	51	46	47	45	48	49		71	37	40	55	53	53	57	61	82	85	90	79	68	90		3	1	1	0	0	0	0	0	0	0	0	0	0	0
25	1-R	8	Male	Veh		11	11	16	26	23	28	30	24	22	18	30	27	33	32		16	13	23	39	37	46	45	37	39	31	49	40	45	47		2	0	5	10	1	4	1	0	8	5	2	1	4	1
25	2-R	9	Male	Veh		43	34	40	45	22	47	56	42	46	53	68	75	67	77		62	51	49	66	24	67	70	58	63	68	108	112	105	117		8	7	2	3	0	6	2	6	4	1	1	2	1	2
11	9-L	16	Female	Veh		28	23	24	15	24	22	26	27	32	32	34	28	26	37		60	33	49	27	38	32	52	44	53	43	68	63	86	94		1	2	0	0	1	1	0	0	0	0	0	1	2	1
11	11-L	18	Female	Veh		28	17	18	21	25	31	26	31	35	40	34	36	40	47		48	26	32	34	42	58	35	46	52	76	55	61	64	140		2	1	1	0	1	0	0	0	1	0	0	1	0	36
12	9-R	23	Female	Veh		37	28	29	32	43	43	43	41	43	45	47	47	52	57		53	40	45	42	67	67	59	62	58	54	80	76	88	73		6	1	0	0	2	0	0	4	2	0	0	11	21	12
12	12-R	26	Female	Veh		34	31	30	29	48	37	38	45	36	39	41	39	35	41		60	50	54	38	76	47	57	80	73	66	56	86	63	68		0	0	1	0	1	0	1	5	7.5	10	2	9	3	5
12	13-R	27	Female	Veh		26	18	21	23	32	32	32	30	49	49	52	39	39	43		32	23	24	35	38	37	36	41	47.5	54	66	43	49	59		22	9	4	1	4	7.5	11	40	21.5	3	75	29	31	12
12	14-R	28	Female	Veh		47	66	85	89	85	82	80	82	71	79	56	58	50	46		79	131	159	191	140	179	242	320	262	204	173	241	132	124		10	2	2	1	3	11	0	1	9	17	7	8	23	15
21	1-R	15	Female	Veh		33	14	22	18	17	30	40	28	37	42	28	30	25	26		52	29	30	28	26	37	47	29	43	49	40	39	32	31		11	32	21	10	12	8	3	7	2	5	1	1	5	1
21	10-R	24	Female	Veh		22	21	24	28	36	32	34	37	39	37	42	43	47	44		37	35	45	64	87	74	85	173	224	398	280	272	299	223		55	6	1	13	4	1	0	0	4	0	0	2	0	9
21	11-R	25	Female	Veh		29	12	20	27	32	37	33	40	45	54	53	45	36	41		37	17	24	35	39	43	38	51	51	64	71	53	46	49		0	2	0	0	0	0	0	0	0	0	0	0	0	1
21	13-R	27	Female	Veh		42	22	23	29	36	34	32	34	32	31	27	27	22	33		56	31	27	35	44	39	36	47	44	36	43	42	28	41		29	45	9	27	13	11	7	12	14	10	10	10	9	8
25	9-R	23	Female	Veh		17	10	23	42	50	60	72	77	88	90	89	90	88	85		31	19	36	61	66	77	85	103	118	115	113	125	124	119		1	0	0	1	0	0	0	0	0	0	0	0	0	0
25	11-R	25	Female	Veh		24	26	24	32	54	41	53	48	54	49	55	36	41	37		33	34	29	40	66	51	62	58	65	60	61	43	49	41		0	0	1	0	0	0	0	1	0	1	0	0	0	0
25	12-R	26	Female	Veh		33	37	36	40	48	42	53	56	61	63	63	63	61	66		54	80	80	85	90	81	124	99	143	144	116	96	103	108		0	0	0	0	3	0	0	0	0	4	1	0	0	0
11	1-L	1	Male	M+B		43	40	30	47	68	78	69	63	84	90	70	90	90	90		72	56	42	71	124	174	164	129	188	265	184	127	132	150		39	21	33	6	1	2	3	2	3	6	3	9	6	46
11	3-L	3	Male	M+B		28	22	28	30	28	33	30	34	39	57	47	46	36	40		37	27	49	45	39	53	37	43	44	72	50	51	43	45		0	0	0	0	0	0	1	1	1	0	0	0	1	1
11	5-L	5	Male	M+B		24	25	33	25	21	22	22	22	29	34	32	33	28	37		28	34	51	35	34	27	25	30	37	48	45	43	47	49		1	0	0	0	0	0	1	0	0	0	0	0	0	0
12	6-R	13	Male	M+B		15	15	26	25	48	55	55	52	49	54	62	48	62	55		19	16	37	42	56	75	76	73	70	67	80	76	107	91		24	11	3	5	0	0	0	1	1	1	3	2	12	5
12	7-R	14	Male	M+B		32	24	24	28	34	32	32	29	39	49	42	49	56	47		48	47	33	51	47	54	47	44	57	70	58	58	84	58		14	22	27	21	16	10	3	7	4.5	2	1	1	3	0
21	1-L	1	Male	M+B		36	27	40	56	56	46	47	47	67	65	59	63	74	72		42	33	49	67	73	64	53	63	98	93	80	86	96	96		4	2	9	7	7	9	5	4	4	4	5	5	6	8
21	3-L	3	Male	M+B		31	18	26	36	35	36	42	47	53	57	49	51	58	63		51	24	34	56	49	46	55	64	75	89	80	73	81	108		0	0	0	1	0	0	0	0	0	0	0	0	0	0
21	7-L	7	Male	M+B		20	13	15	27	24	27	24	28	38	33	37	35	33	36		48	33	25	78	63	66	63	81	109	123	197	141	140	141		0	0	0	2	0	1	0	2	2	2	2	0	1	1
21	10-L	10	Male	M+B		22	24	30	33	39	47	40	37	46	44	51	46	47	51		28	33	66	54	68	101	58	61	61	57	80	79	65	72		0	1	0	1	1	0	0	0	0	0	0	0	0	0
21	13-L	13	Male	M+B		7	14	21	19	27	36	36	32	34	33	36	47	33	41		9	22	33	21	37	59	94	56	54	45	66	91	69	51		3	7	9	9	15	15	17	9	5	6	9	8	11	2
25	5-R	12	Male	M+B		26	37	42	46	57	48	54	50	58	62	73	63	59	60		33	48	63	82	99	78	81	68	97	121	167	143	108	103		6	5	0	3	2	1	1	1	1	0	1	0	0	1
25	6-R	13	Male	M+B		26	17	17	26	25	19	19	24	20	18	14	21	42	29		38	26	30	31	38	34	27	34	29	22	20	29	51	52		16	18	13	7	2	1	2	8	1	8	3	6	0	2
25	7-R	14	Male	M+B		17	20	14	28	22	26	28	31	41	34	53	49	49	50		21	31	25	42	33	32	47	51	51	43	77	78	72	57		0	8	4	0	5	1	4	0	2	0	1	0	0	3
11	8-L	15	Female	M+B		35	47	52	52	40	46	47	40	55	42	41	47	41	43		49	83	66	75	76	120	122	86	123	84	97	122	120	105		3	12	24	17	4	2	0	6	6	6	3	5	1	9
11	10-L	17	Female	M+B		46	36	50	58	35	32	39	42	33	49	46	36	38	60		108	64	121	143	114	64	84	114	74	93	90	92	83	132		9	4	13	26	5	2	2	11	2	2	4	8	3	0
11	12-L	19	Female	M+B		30	28	20	17	25	42	56	47	44	53	40	47	52	57		45	49	39	23	29	46	69	73	49	73	66	71	80	93		0	0	1	0	1	0	0	0	0	0	0	1	2	1
11	14-L	21	Female	M+B		39	38	30	41	41	44	48	61	57	46	46	80	57	43		56	59	42	57	52	64	70	89	84	89	69	154	77	51		12	10	15	5	7	4	3	4	11	4	0	4	5	5
12	8-R	22	Female	M+B		29	29	38	46	46	56	51	47	57	57	59	60	55	68		39	47	74	107	74	115	99	85	85.5	86	77	113	131	365		3	0	8	8	2	21	3	4	22	40	18	3	4	3
21	5-R	19	Female	M+B		19	23	27	34	32	26	31	31	35	41	43	44	34	41		25	26	38	54	45	36	40	38	58	63	76	69	54	56		0	0	0	1	0	0	2	0	0	0	2	0	0	0
21	7-R	21	Female	M+B		37	23	31	39	35	40	39	43	59	52	64	49	48	44		69	39	72	74	87	70	84	103	121	112	111	107	100	99		10	5	4	8	12	5	6	2	7	6	5	5	13	12
25	8-R	22	Female	M+B		26	39	33	43	47	46	55	52	67	57	66	61	61	63		46	79	69	75	113	87	107	116	155	112	168	141	207	280		3	2	2	1	1	1	0	1	2	2	1	0	0	1
25	10-R	24	Female	M+B		25	30	37	41	53	62	45	39	39	48	43	33	40	36		40	48	58	76	85	128	73	61	62	95	74	59	85	58		0	0	1	0	0	33	7	0	0	0	2	0	6	2
25	14-R	28	Female	M+B		37	39	40	50	62	59	51	57	79	90	90	90	92	89		61	67	64	69	86	87	82	110	183	366	325	338	458	199		9	2	3	6	11	4	2	0	1	4	3	2	17	2
				Total	Mean	29.6042	25.9375	29.9375	35.5625	39.1042	41.1458	41.6875	43.0833	48.875	50.4792	50.25	49.8542	49.4167	52.6042		47.3958	42.6042	51.1667	62.3542	69.5833	74.9167	75.1667	83.625	96.7812	109.667	103.708	105.75	108.188	111.021		7.27083	5.83333	4.97917	4.47917	3.08333	3.55208	2.39583	3.45833	3.38542	3.22917	3.72917	2.91667	4.0625	4.52083
					SEM	1.41194	1.59437	1.72034	1.90857	2.05255	2.03493	1.90631	1.8866	2.24391	2.38977	2.39449	2.5849	2.51147	2.50013		2.84105	3.22814	3.74915	5.04672	5.5703	7.03845	6.61226	8.45994	10.3564	14.4058	9.91073	11.2116	12.4084	11.4066		1.57291	1.29659	1.09742	0.952316	0.621592	0.902523	0.491722	0.979379	0.746629	0.929825	1.5875	0.72312	0.982744	1.25088
					Count	48	48	48	48	48	48	48	48	48	48	48	48	48	48		48	48	48	48	48	48	48	48	48	48	48	48	48	48		48	48	48	48	48	48	48	48	48	48	48	48	48	48
												Figure 1B: Electric barrier training
										Infusions																		Active lever													Inactive lever
Exp.	Box	Rat #	Sex	Treatment		Inf.1	Inf.2	Inf.3	Inf.4	Inf.5	Inf.6	Inf.7	Inf.8	Inf.9	Inf.10	Inf.11	Inf.12		Act. 1	Act. 2	Act. 3	Act. 4	Act. 5	Act. 6	Act. 7	Act. 8	Act. 9	Act. 10	Act. 11	Act. 12		Inact.1	Inact.2	Inact.3	Inact.4	Inact.5	Inact.6	Inact.7	Inact.8	Inact.9	Inact.10	Inact.11	Inact.12		Inf.Total	Inact.Total	Act.Total
11	2-L	2	Male	Veh		27	22	1	0	0	0	0	0	0	0	0	0		55	58	2	0	0	0	0	0	0	0	0	0		2	0	60	59	51	32	33	36	11	21	13	11		50	329	115
11	4-L	4	Male	Veh		24	18	15	4	0	0	0	0	0	0	0	0		48	45	33	7	0	0	0	0	0	0	0	0		0	0	0	1	5	4	1	2	7	5	4	0		61	29	133
11	6-L	6	Male	Veh		36	47	0	0	0	0	0	0	0	0	0	0		172	270	0	0	0	0	0	0	0	0	0	0		0	0	7	11	5	7	1	0	4	3	0	2		83	40	442
12	3-R	10	Male	Veh		13	19	2	0	0	0	0	0	0	0	0	0		22	63	7	0	0	0	0	0	0	0	0	0		7	0	121	173	59	68	72	35	31	29	27	13		34	635	92
12	5-R	12	Male	Veh		35	36	2	0	0	0	0	0	0	0	0	0		76	59	3	0	0	0	0	0	0	0	0	0		1	0	22	23	17	1	6	10	4	2	4	6		73	96	138
11	9-L	16	Female	Veh		18	16	11	0	0	0	0	1	1	0	0	0		51	36	18	1	0	0	0	4	0	0	0	0		1	0	10	11	15	8	1	4	0	0	0	0		47	50	110
11	11-L	18	Female	Veh		16	21	1	0	0	0	0	0	0	0	0	0		29	50	1	0	0	0	0	0	0	0	0	0		7	2	10	0	5	3	2	0	3	0	0	1		38	33	80
12	9-R	23	Female	Veh		18	20	12	5	2	3	1	0	0	0	0	0		44	39	37	7	3	3	2	0	0	0	0	0		0	4	14	18	8	8	7	1	1	3	11	3		61	78	135
12	12-R	26	Female	Veh		16	14	1	0	0	0	0	0	0	0	0	0		32	23	1	0	0	0	0	0	0	0	0	0		5	1	12	11	12	0	9	9	1	0	25	29		31	114	56
12	13-R	27	Female	Veh		13	16	2	0	0	0	0	0	0	0	0	0		15	23	6	0	0	0	0	0	0	0	0	0		9	33	18	20	1	3	3	3	30	0	3	2		31	125	44
12	14-R	28	Female	Veh		28	18	15	2	6	0	0	0	0	0	0	0		93	40	15	6	0	0	0	0	0	0	0	0		9	11	37	32	70	21	16	31	9	0	13	38		69	287	154
11	1-L	1	Male	M+B		109	119	0	0	0	0	0	0	0	0	0	0		146	152	0	0	0	0	0	0	0	0	0	0		2	4	40	33	31	32	28	10	8	10	11	8		228	217	298
11	3-L	3	Male	M+B		28	31	1	0	0	0	0	0	0	0	0	0		34	49	1	0	0	0	0	0	0	0	0	0		0	0	3	0	4	0	0	0	1	1	4	0		60	13	84
11	5-L	5	Male	M+B		18	14	13	1	0	0	0	0	0	0	0	0		33	24	16	1	0	0	0	0	0	0	0	0		1	1	1	0	4	3	1	0	2	0	0	3		46	16	74
12	6-R	13	Male	M+B		19	17	0	0	0	0	0	0	0	0	0	0		30	32	0	0	0	0	0	0	0	0	0	0		2	0	21	20	27	37	16	25	48	19	20	38		36	273	62
12	7-R	14	Male	M+B		21	21	10	1	0	2	0	1	1	0	0	2		28	47	24	3	0	2	0	2	1	0	0	3		1	0	18	38	9	15	13	15	13	6	17	12		59	157	110
11	8-L	15	Female	M+B		18	17	1	1	0	0	0	0	0	0	0	0		44	25	1	0	0	0	0	0	0	0	0	0		9	24	5	3	0	6	13	2	1	1	0	3		37	67	70
11	10-L	17	Female	M+B		41	46	2	0	0	0	0	0	0	0	0	0		83	138	7	0	0	0	0	0	0	0	0	0		9	3	5	2	2	0	2	9	2	0	0	2		89	36	228
11	12-L	19	Female	M+B		24	20	1	0	0	0	0	0	0	0	0	0		61	56	4	0	0	0	0	0	0	0	0	0		1	1	11	0	1	3	1	0	0	1	0	1		45	20	121
11	14-L	21	Female	M+B		19	20	9	1	0	0	0	2	0	0	0	0		34	29	18	1	0	0	0	2	0	0	0	0		6	8	13	22	62	48	43	33	21	17	11	33		51	317	84
12	8-R	22	Female	M+B		27	28	4	0	0	0	0	0	0	0	0	0		99	114	17	0	0	0	0	0	0	0	0	0		4	4	35	60	22	11	15	26	13	10	13	17		59	230	230
				Total	Mean	27.0476	27.619	4.90476	0.714286	0.380952	0.238095	0.047619	0.190476	0.0952381	0	0	0.0952381		58.5238	65.3333	10.0476	1.2381	0.142857	0.238095	0.0952381	0.380952	0.047619	0	0	0.142857		3.61905	4.57143	22.0476	25.5714	19.5238	14.7619	13.4762	11.9524	10	6.09524	8.38095	10.5714		61.3333	150.571	136.19
					SEM	4.42045	5.01544	1.19304	0.301921	0.296617	0.167684	0.047619	0.111677	0.0656383	0	0	0.0952381		8.90041	12.913	2.43924	0.520553	0.142857	0.167684	0.0952381	0.223353	0.047619	0	0	0.142857		0.757427	1.8741	5.92391	8.35936	4.8578	4.03019	3.88993	2.88384	2.76543	1.85023	1.88664	2.81795		9.06703	33.5923	20.6187
					Count	21	21	21	21	21	21	21	21	21	21	21	21		21	21	21	21	21	21	21	21	21	21	21	21		21	21	21	21	21	21	21	21	21	21	21	21		21	21	21
												Figure 1C: Self-administration training
										Infusions																		Active lever													Inactive lever
Exp.	Box	Rat #	Sex	Treatment		Inf.1	Inf.2	Inf.3	Inf.4	Inf.5	Inf.6	Inf.7	Inf.8	Inf.9	Inf.10	Inf.11	Inf.12	Inf.13	Inf.14		Act. 1	Act. 2	Act. 3	Act. 4	Act. 5	Act. 6	Act. 7	Act. 8	Act. 9	Act. 10	Act. 11	Act. 12	Act. 13	Act. 14		Inact.1	Inact.2	Inact.3	Inact.4	Inact.5	Inact.6	Inact.7	Inact.8	Inact.9	Inact.10	Inact.11	Inact.12	Inact.13	Inact.14
13	2-L	2	Male	Veh		41	22	39	42	39	52	50	42	59	59	53	57	45	54		67	32	53	69	55	75	80	84	101	120	108	84	90	121		15	25	0	3	1	4	3	2	2	4	0	11	3	3
13	4-L	4	Male	Veh		42	41	39	41	43	41	41	38	43	45	46	50	45	53		72	73	62	56	116	104	94	82	97	100	93	108	103	110		2	1	0	0	1	2	0	1	2	0	2	3	3	2
13	6-L	6	Male	Veh		30	31	34	31	45	30	36	37	41	41	41	46	36	45		44	47	52	67	142	84	106	104	96	101	111	113	68	122		3	8	5	8	5	18	27	7	30	26	24	8	13	3
14	2-L	2	Male	Veh		18	23	22	34	34	44	48	58	76	90	90	90	90	90		30	49	33	81	81	99	243	160	163	278	532	448	576	665		9	13	3	10	10	1	5	2	0	2	16	4	8	2
14	3-L	3	Male	Veh		22	27	22	29	29	29	32	70	52	60	86	71	75	60		30	46	33	47	47	55	44	85	65	79	118	95	103	82		1	2	0	10	10	34	1	1	1	3	0	0	0	0
14	6-L	6	Male	Veh		27	18	23	19	19	25	27	40	25	34	41	36	30	33		44	26	28	23	23	42	49	72	54	76	79	53	50	65		3	1	2	0	0	0	1	12	3	4	11	10	7	16
25	4-L	4	Male	Veh		15	16	22	28	26	28	32	29	30	30	37	39	35	36		31	18	31	44	34	38	37	34	39	40	55	50	49	47		1	0	1	0	0	0	0	0	0	0	1	0	0	0
25	5-L	5	Male	Veh		38	25	38	38	51	27	30	30	30	35	44	42	43	50		72	63	62	57	95	39	57	43	42	45	71	67	63	71		2	3	1	3	1	1	0	0	1	0	0	1	0	0
25	6-L	6	Male	Veh		33	29	29	31	31	28	27	24	31	34	42	34	41	48		53	60	57	62	74	80	69	60	54	88	99	80	69	96		8	7	4	4	12	8	4	0	1	2	5	6	1	2
25	7-L	7	Male	Veh		30	23	26	31	36	31	34	41	37	37	36	47	36	38		44	44	43	55	63	52	46	71	49	53	65	91	63	55		2	2	3	0	0	0	0	0	0	0	0	1	0	0
13	10-L	17	Female	Veh		34	30	33	33	38	35	40	49	45	51	44	52	43	50		54	45	52	46	67	67	62	64	71	83	64	76	67	80		0	0	0	0	0	1	2	0	0	0	0	1	3	11
13	12-L	19	Female	Veh		30	32	47	60	54	55	41	32	50	53	37	39	44	44		54	57	60	111	79	100	80	63	82	65	55	59	65	85		0	1	0	0	0	0	1	0	0	0	1	0	0	0
13	14-L	21	Female	Veh		33	24	38	44	47	48	43	30	53	57	53	62	51	43		62	53	57	56	75	79	91	74	108	90	86	97	109	65		35	120	65	14	34	23	24	18	15	8	8	6	20	39
14	13-L	20	Female	Veh		21	19	25	37	37	35	42	39	29	47	50	62	56	53		35	24	32	65	65	82	110	72	33	65	82	98	108	111		21	8	1	34	34	32	28	20	3	12	5	5	33	17
14	14-L	21	Female	Veh		35	38	45	41	41	55	54	59	65	60	58	59	47	50		57	51	57	53	53	67	95	95	97	106	135	109	75	70		56	12	23	3	3	3	7	2	2	17	37	43	35	27
25	9-L	16	Female	Veh		25	21	20	30	28	29	34	30	48	39	43	35	72	63		54	39	30	45	45	40	46	70	59	49	63	52	90	91		3	1	0	0	0	0	0	0	0	1	0	0	2	4
25	10-L	17	Female	Veh		16	21	23	25	25	24	23	24	24	33	26	26	32	27		25	28	34	28	34	27	27	34	34	40	49	45	53	50		0	2	2	1	0	0	0	0	0	0	0	0	0	0
25	11-L	18	Female	Veh		16	10	11	14	10	11	11	20	13	14	21	18	23	25		18	12	13	18	20	13	15	29	17	21	25	21	34	45		0	1	0	0	2	0	0	3	0	1	0	0	1	2
13	1-L	1	Male	M+B		43	31	28	27	24	27	29	49	54	52	57	60	39	51		69	51	46	43	38	60	53	74	78	77	98	126	72	113		19	4	7	7	6	12	4	2	8	1	1	2	8	6
13	3-L	3	Male	M+B		41	24	28	25	21	17	26	31	36	38	44	43	43	51		62	37	33	29	26	25	37	35	40	49	69	59	74	73		2	2	3	2	0	1	1	3	3	1	2	4	1	2
13	5-L	5	Male	M+B		39	39	38	43	48	57	52	53	52	64	62	47	53	52		57	57	71	166	261	520	336	303	472	572	548	302	341	295		1	0	3	3	1	1	0	0	0	5	1	15	0	13
14	5-L	5	Male	M+B		24	29	26	48	48	48	43	42	51	53	61	48	56	63		29	37	36	82	82	55	61	56	68	87	75	62	81	94		0	0	0	0	0	0	0	0	1	0	0	0	0	0
14	7-L	7	Male	M+B		24	26	23	27	27	28	33	45	30	45	58	37	52	52		28	44	30	32	32	44	50	63	49	73	95	51	89	104		0	0	0	0	0	0	0	0	0	1	0	0	0	0
25	1-L	1	Male	M+B		38	37	34	38	46	37	34	31	38	39	48	39	43	52		48	51	51	66	69	58	40	34	50	47	52	51	76	71		4	7	8	9	1	7	4	4	2	2	0	4	2	2
25	3-L	3	Male	M+B		22	25	21	21	20	22	25	29	26	24	36	36	32	31		28	28	26	32	31	29	38	40	38	30	56	50	40	49		3	0	1	0	0	0	0	0	0	0	0	1	0	0
25	4-R	11	Male	M+B		28	28	33	50	72	77	77	54	61	60	77	75	24	19		57	66	134	374	271	294	336	255	317	302	329	345	80	20		25	24	11	4	3	8	8	0	0	3	5	9	0	2
13	9-L	16	Female	M+B		23	24	26	24	26	30	26	39	35	33	29	30	29	32		55	37	46	79	49	71	50	113	103	90	50	53	45	46		2	0	0	0	0	0	0	0	0	0	0	1	0	0
13	11-L	18	Female	M+B		38	30	29	36	32	39	34	38	39	35	39	44	37	49		61	61	46	59	62	74	44	58	85	48	48	76	69	94		2	1	1	2	0	0	0	2	1	1	0	2	0	0
14	8-L	15	Female	M+B		45	32	26	40	40	31	39	40	37	45	38	50	51	49		59	51	36	64	64	41	51	50	64	66	70	85	77	70		0	0	2	46	46	36	77	31	74	17	40	32	26	13
14	10-L	17	Female	M+B		14	15	22	24	24	35	35	33	33	32	32	28	27	31		25	23	31	32	32	44	53	48	57	49	42	38	41	45		0	0	0	0	0	0	1	0	3	2	3	0	1	0
14	11-L	18	Female	M+B		48	24	28	34	34	38	37	51	35	39	48	44	38	40		73	42	40	54	54	48	43	82	42	52	67	59	57	63		14	1	3	6	6	11	11	5	6	0	4	1	2	7
25	8-L	15	Female	M+B		22	23	49	42	38	49	43	40	53	38	48	43	49	48		27	32	81	76	50	63	75	48	66	47	63	62	76	64		2	0	1	8	0	0	0	0	0	0	0	0	4	6
25	12-L	19	Female	M+B		13	15	22	21	19	18	36	23	31	30	24	29	27	24		17	21	35	30	36	23	52	40	49	54	33	55	49	33		1	1	2	2	0	0	0	0	1	3	2	0	0	0
25	13-L	20	Female	M+B		39	24	30	36	32	34	35	26	35	33	52	31	33	37		68	48	50	64	73	80	64	37	92	73	91	53	64	56		16	13	10	3	4	1	6	8	6	2	0	4	27	11
				Total	Mean	29.6176	25.7647	29.3824	33.6471	34.8235	35.7059	36.7353	38.7059	41.0882	43.5	47.0882	45.5588	43.4412	45.3824		47.3235	42.7353	46.5	66.6176	70.5294	78.5882	80.4118	77.4118	86.2059	94.5588	108.118	96.2647	93.1176	97.6765		7.41176	7.64706	4.76471	5.35294	5.29412	6	6.32353	3.61765	4.85294	3.47059	4.94118	5.11765	5.88235	5.58824
					SEM	2.16559	1.54776	1.85243	2.1299	2.71252	2.94467	2.48011	2.53206	2.93674	3.11457	3.41137	3.28545	3.17784	2.99495		3.75002	3.22701	4.62232	13.2883	12.2485	19.8178	16.4524	12.6833	18.6643	22.3521	26.308	19.6465	21.6083	24.042		2.63899	4.55363	2.52666	2.10742	2.39017	2.27351	3.18262	1.50901	2.94104	1.29516	2.17286	1.99477	2.19784	1.89791
					Count	34	34	34	34	34	34	34	34	34	34	34	34	34	34		34	34	34	34	34	34	34	34	34	34	34	34	34	34		34	34	34	34	34	34	34	34	34	34	34	34	34	34
													Figure 1D: Self-administration training
											Infusions																		Active lever													Inactive lever
Exp.	Box	Rat #	Sex	Condition	Treatment		Inf.1	Inf.2	Inf.3	Inf.4	Inf.5	Inf.6	Inf.7	Inf.8	Inf.9	Inf.10	Inf.11	Inf.12	Inf.13	Inf.14		Act. 1	Act. 2	Act. 3	Act. 4	Act. 5	Act. 6	Act. 7	Act. 8	Act. 9	Act. 10	Act. 11	Act. 12	Act. 13	Act. 14		Inact.1	Inact.2	Inact.3	Inact.4	Inact.5	Inact.6	Inact.7	Inact.8	Inact.9	Inact.10	Inact.11	Inact.12	Inact.13
19	1-L	1	Male	Conflict	Veh		30	22	32	28	25	30	31	32	40	33	41	42	49	47		40	37	59	33	47	37	37	41	47	42	46	46	60	55		10	1	2	1	6	1	5	2	1	2	0	3	0
19	5-L	5	Male	Conflict	Veh		28	41	68	57	66	66	68	74	72	83	85	85	79	69		43	134	256	190	257	309	359	256	296	178	197	195	139	136		0	0	0	0	0	2	0	0	1	0	2	2	0
19	6-L	6	Male	Conflict	Veh		49	25	35	38	44	53	48	61	63	71	77	74	63	56		70	44	64	65	62	84	77	106	109	161	164	140	113	86		26	2	0	0	0	0	0	0	1	2	0	4	0
19	8-L	8	Male	Conflict	Veh		40	82	83	76	83	90	90	90	90	90	90	90	90	90		69	191	203	208	214	404	461	439	412	425	403	379	498	528		8	4	0	0	0	4	0	0	1	3	0	0	2
19	10-L	10	Male	Conflict	Veh		9	22	26	31	42	44	48	54	48	45	70	72	74	78		11	30	35	43	60	64	81	94	81	62	131	180	175	154		0	0	0	0	0	0	0	0	1	0	0	0	0
19	12-L	12	Male	Conflict	Veh		30	33	25	38	61	72	71	73	88	86	90	89	90	90		44	58	53	66	191	352	446	556	833	734	1003	1141	1052	1366		0	2	3	9	2	0	0	0	0	2	3	1	0
19	2-R	16	Male	Conflict	Veh		16	24	25	29	36	47	62	59	53	56	60	52	45	46		27	36	30	46	48	76	93	79	71	77	84	58	56	57		18	1	2	0	4	2	0	2	4	4	4	4	3
19	7-R	21	Male	Conflict	Veh		16	8	19	25	29	31	37	34	33	37	34	32	40	37		22	10	28	36	48	47	60	50	81	68	52	43	68	68		5	5	1	2	0	0	1	0	2	0	0	0	0
19	8-R	22	Male	Conflict	Veh		35	41	59	55	53	54	59	61	62	56	62	76	90	90		58	132	280	279	473	311	318	277	266	280	537	932	575	442		4	6	3	0	0	0	0	0	0	0	0	0	3
22	2-L	2	Male	Novel Context	Veh		25	15	16	15	14	13	21	31	47	49	55	43	49	50		41	20	27	20	18	16	25	58	73	78	91	72	76	64		20	13	11	8	5	2	6	4	0	1	2	2	0
22	4-L	4	Male	Novel Context	Veh		12	20	20	19	18	18	29	40	37	37	15	48	50	53		19	29	32	25	23	22	34	53	56	54	18	62	64	97		4	0	0	1	0	0	0	0	1	0	0	0	0
22	6-L	6	Male	Novel Context	Veh		14	12	14	16	22	27	27	32	32	35	38	39	45	52		23	17	26	32	42	42	41	69	55	58	68	72	65	79		1	3	2	0	6	0	0	1	0	0	0	0	0
22	7-L	7	Male	Novel Context	Veh		23	48	54	72	78	83	84	89	90	90	90	88	90	80		37	306	338	675	535	468	502	530	617	697	668	717	901	619		0	0	0	0	0	0	0	0	0	0	0	0	1
24	2-R	2	Male	Novel Context	Veh		51	67	72	90	90	90	90	90	90	75	90	90	90	90		80	234	288	1004	986	634	575	422	558	419	589	478	490	801		1	1	3	13	2	0	2	5	3	1	2	4	0
24	4-R	4	Male	Novel Context	Veh		19	21	32	39	38	44	46	57	52	59	56	57	56	56		29	35	47	47	56	56	58	65	63	77	67	63	74	74		5	10	0	0	0	1	1	0	2	1	3	11	14
24	6-R	6	Male	Novel Context	Veh		16	11	18	19	18	30	14	37	25	10	39	46	47	44		25	14	26	28	32	37	20	64	37	16	50	62	81	75		5	0	0	0	5	0	1	1	7	3	2	1	6
26	2-L	3	Male	Novel Context	Veh		25	28	32	37	38	32	37	42	44	58	55	59	71	69		37	44	53	58	61	50	56	51	72	100	97	120	120	110		13	3	5	8	3	6	1	2	2	9	12	0	2
26	7-L	9	Male	Novel Context	Veh		13	36	32	26	33	37	42	42	41	42	59	55	58	75		18	77	59	51	55	69	80	83	78	69	105	102	111	131		0	1	0	0	0	0	0	0	0	0	0	1	0
19	10-R	24	Female	Conflict	Veh		24	29	48	49	54	53	53	70	88	87	88	89	73	42		52	85	140	386	398	289	392	369	564	580	529	429	391	126		1	0	0	0	1	0	0	1	0	1	0	0	0
22	11-L	11	Female	Conflict	Veh		21	26	28	23	24	27	31	30	37	44	43	36	40	28		30	74	50	39	36	39	45	46	49	48	56	44	50	34		5	1	0	1	0	0	3	19	14	3	6	2	5
22	13-L	13	Female	Conflict	Veh		11	13	32	37	40	37	32	35	44	42	57	54	53	43		13	14	67	85	61	54	50	50	86	109	113	118	94	58		0	4	4	2	1	10	1	5	4	4	0	0	4
22	14-L	14	Female	Novel Context	Veh		35	34	44	29	48	74	90	90	90	90	90	90	90	82		56	128	268	138	239	463	564	1013	1032	701	779	935	849	713		23	6	6	2	5	2	78	24	17	3	1	1	2
22	8-R	22	Female	Novel Context	Veh		31	73	69	79	87	84	42	36	64	54	53	68	70	62		134	502	523	598	653	778	279	270	566	533	479	681	661	583		1	58	0	0	1	0	1	5	0	0	0	0	0
22	14-R	28	Female	Novel Context	Veh		8	30	22	13	15	17	17	27	36	35	39	45	60	65		13	47	29	31	25	29	26	50	59	51	45	83	91	117		1	4	0	0	1	1	3	0	0	1	0	1	0
24	10-R	10	Female	Novel Context	Veh		29	29	48	48	52	66	63	57	76	69	60	57	57	52		52	74	163	192	163	395	313	337	660	601	434	524	421	306		0	0	0	2	0	0	0	0	0	0	1	0	0
24	14-R	14	Female	Novel Context	Veh		23	41	83	82	76	85	87	90	69	90	90	90	90	90		40	140	313	781	1253	1206	1016	856	494	1001	856	902	979	1114		10	2	15	1	1	0	4	2	3	4	0	2	2
26	9-L	11	Female	Novel Context	Veh		16	19	35	39	35	28	39	43	44	45	48	45	47	47		30	39	65	72	66	52	69	80	65	67	72	64	95	68		0	0	0	0	0	0	0	0	0	1	0	1	1
26	1-R	18	Female	Novel Context	Veh		32	34	30	29	37	42	52	51	55	64	76	71	83	83		81	66	37	40	45	47	64	61	71	89	113	106	131	154		11	6	1	1	0	0	0	0	5	2	0	0	1
19	3-L	3	Male	Conflict	Daun02		29	40	35	41	49	53	50	50	32	53	63	75	86	81		56	65	64	73	95	89	85	63	86	84	114	149	162	107		0	0	0	0	0	0	0	0	0	0	0	0	0
19	7-L	7	Male	Conflict	Daun02		12	10	26	47	46	49	59	57	72	75	71	78	77	83		24	14	57	90	69	100	130	116	164	208	220	199	336	321		2	0	0	0	0	0	0	0	0	0	0	1	0
19	9-L	9	Male	Conflict	Daun02		44	72	77	85	90	90	90	90	90	90	81	90	90	90		133	171	238	233	367	352	475	522	469	433	384	472	388	439		0	0	0	0	0	50	0	15	1	1	0	0	2
19	11-L	11	Male	Conflict	Daun02		38	49	51	52	59	66	79	71	59	64	58	70	78	67		74	102	140	118	144	190	257	363	279	271	217	340	383	312		1	1	1	1	0	1	2	1	0	1	5	1	4
19	13-L	13	Male	Conflict	Daun02		29	46	49	61	79	79	73	44	34	24	27	28	50	59		49	112	119	143	336	294	327	180	102	57	38	64	145	215		14	9	0	0	0	0	2	5	5	4	11	4	10
19	14-L	14	Male	Conflict	Daun02		33	16	22	27	41	49	47	50	44	45	40	45	45	39		50	30	32	32	54	67	55	61	53	57	58	56	63	45		15	1	5	0	6	2	2	0	0	0	1	2	0
19	1-R	15	Male	Conflict	Daun02		21	19	22	43	55	58	57	58	60	70	76	80	85	82		37	25	29	53	65	68	68	69	71	102	97	106	124	127		17	5	3	1	5	4	2	1	0	2	2	3	10
19	3-R	17	Male	Conflict	Daun02		15	22	17	13	16	35	24	22	25	26	32	37	44	40		20	31	29	19	25	44	29	29	28	40	43	55	78	73		6	4	2	2	3	2	4	2	0	3	4	7	1
19	4-R	18	Male	Conflict	Daun02		24	15	19	35	37	53	72	63	69	82	74	83	86	90		60	24	32	57	65	77	128	169	141	203	190	202	216	197		10	5	2	0	0	1	6	0	1	6	1	5	4
19	5-R	19	Male	Conflict	Daun02		13	14	12	17	23	36	38	37	38	39	47	56	56	55		20	20	15	20	36	45	63	65	55	70	78	119	115	112		1	0	0	1	0	0	0	0	0	1	9	0	0
22	5-L	5	Male	Novel Context	Daun02		13	11	10	20	22	26	43	39	42	49	44	34	56	64		17	16	22	30	35	48	55	56	57	79	65	66	90	91		1	0	0	0	0	0	0	0	0	0	0	0	0
22	8-L	8	Male	Novel Context	Daun02		29	19	17	22	28	30	50	41	81	35	58	87	89	82		40	27	23	27	34	38	64	57	133	48	92	128	136	156		6	1	2	10	3	8	30	31	130	8	67	175	245
24	1-R	1	Male	Novel Context	Daun02		21	23	31	45	57	87	90	90	90	90	90	90	90	90		33	32	55	108	249	406	508	795	693	705	618	556	525	471		6	12	3	0	5	152	0	24	516	33	7	10	1
24	5-R	5	Male	Novel Context	Daun02		18	23	27	35	35	43	46	54	46	51	76	85	81	90		24	30	32	54	73	85	83	88	84	63	165	322	413	632		2	3	2	1	0	0	0	0	1	0	0	0	1
26	4-L	5	Male	Novel Context	Daun02		28	29	29	29	37	44	44	47	56	59	68	61	64	64		49	57	43	39	51	75	80	75	80	76	106	111	90	94		0	0	0	0	0	1	0	1	0	1	0	0	0
26	6-L	8	Male	Novel Context	Daun02		21	30	26	24	28	34	38	35	40	40	52	44	46	55		33	59	48	46	38	55	62	50	59	58	72	59	49	63		1	0	0	1	1	4	1	1	1	0	0	0	0
19	14-R	28	Female	Conflict	Daun02		13	34	34	41	47	55	50	71	70	72	84	89	90	90		19	51	57	62	82	115	91	108	99	164	164	196	207	240		0	3	4	4	8	13	6	0	1	0	5	0	6
22	1-R	15	Female	Conflict	Daun02		16	26	28	35	42	51	44	44	41	43	43	43	47	42		26	60	82	98	100	74	80	85	100	121	87	108	145	78		4	1	9	4	2	3	0	3	3	1	2	1	2
22	2-R	16	Female	Conflict	Daun02		15	21	18	12	17	23	29	44	43	39	39	42	38	39		18	29	24	18	24	30	42	77	65	55	61	63	68	88		1	1	4	0	1	3	1	2	0	8	2	1	4
22	12-R	26	Female	Conflict	Daun02		23	30	30	33	39	34	42	41	44	32	40	41	34	34		38	44	36	39	477	44	48	54	57	39	47	48	36	39		0	0	0	0	0	0	0	0	0	0	0	0	0
22	12-L	12	Female	Novel Context	Daun02		27	21	34	29	30	38	38	33	42	47	47	52	44	39		52	39	78	43	50	60	55	48	57	57	74	73	50	53		2	3	4	0	0	0	1	1	0	0	1	0	0
22	3-R	17	Female	Novel Context	Daun02		13	33	36	39	45	45	38	39	43	53	61	67	60	56		21	44	56	70	85	86	79	65	71	110	150	169	154	142		1	2	1	4	2	4	3	2	4	2	0	0	1
22	10-R	24	Female	Novel Context	Daun02		28	47	59	55	39	40	37	47	62	61	64	74	78	55		59	106	335	371	241	256	224	238	190	149	168	167	203	190		0	2	0	0	0	0	0	0	7	0	0	0	1
22	11-R	25	Female	Novel Context	Daun02		20	55	78	80	78	84	83	86	90	90	87	90	83	81		28	126	584	667	455	824	539	624	643	663	626	552	379	467		0	0	0	0	0	0	0	0	0	0	0	5	0
24	7-R	7	Female	Novel Context	Daun02		24	35	31	52	50	53	59	63	64	52	51	48	49	56		37	47	46	92	74	104	91	108	103	77	77	70	74	74		4	0	0	2	1	2	1	1	2	2	0	2	2
24	8-R	8	Female	Novel Context	Daun02		28	37	32	38	42	49	57	54	56	56	62	64	67	74		59	89	84	102	72	122	103	139	141	120	130	139	167	199		1	0	2	1	0	2	2	4	5	1	0	1	0
24	13-R	13	Female	Novel Context	Daun02		21	52	75	73	90	81	90	82	77	89	73	77	75	76		32	139	469	719	809	490	742	490	499	323	291	275	230	256		5	0	2	19	2	3	2	7	5	2	3	7	2
24	14-L	16	Female	Novel Context	Daun02		20	26	32	36	24	26	34	43	47	49	43	49	56	56		30	37	32	53	49	43	41	60	60	56	57	58	65	64		17	6	5	5	8	8	9	86	109	16	25	36	38
26	8-L	10	Female	Novel Context	Daun02		13	23	66	80	74	84	90	90	90	90	89	78	70	87		13	28	92	131	157	157	142	194	219	228	192	148	121	164		0	0	0	0	0	0	0	0	0	0	0	1	1
26	11-L	14	Female	Novel Context	Daun02		23	28	24	27	31	40	41	46	43	51	59	59	71	77		45	52	46	51	49	65	60	87	69	62	80	76	94	111		0	0	0	1	0	0	1	0	0	0	1	0	4
26	13-L	16	Female	Novel Context	Daun02		49	87	90	90	90	88	90	85	79	84	90	90	79	70		90	259	351	410	376	406	358	299	339	419	492	331	421	299		37	62	7	15	3	2	2	2	8	8	7	2	14
					Total	Mean	23.7627	31.8136	37.9322	41.5932	45.6949	50.7966	53.0847	54.9661	57.2712	58.1695	61.678	64.2034	66.1525	64.8983		42.0339	77.661	117.102	158.237	186.153	192.186	191.61	201	215.542	213.085	222.017	241.102	240.797	239.559		5.52542	4.30508	1.9661	2.08475	1.57627	5.01695	3.11864	4.44068	14.7119	2.49153	3.23729	5.15254	6.76271
						SEM	1.31292	2.2938	2.68303	2.77504	2.84411	2.85033	2.8297	2.60613	2.5915	2.71694	2.54687	2.53874	2.31805	2.41025		3.31794	10.9364	17.5193	28.7032	32.3855	30.5125	27.6719	29.1988	30.8984	30.4291	30.5188	34.2269	32.133	34.743		1.00709	1.42681	0.385268	0.51754	0.293315	2.68582	1.40199	1.63632	9.09583	0.648864	1.22304	3.00232	4.17329
						Count	59	59	59	59	59	59	59	59	59	59	59	59	59	59		59	59	59	59	59	59	59	59	59	59	59	59	59	59		59	59	59	59	59	59	59	59	59	59	59	59	59
													Figure 1D: Electric barrier training
											Infusions																		Active lever													Inactive lever
Exp.	Box	Rat #	Sex	Condition	Treatment		Inf.1	Inf.2	Inf.3	Inf.4	Inf.5	Inf.6	Inf.7	Inf.8	Inf.9	Inf.10	Inf.11	Inf.12	Inf.13		Act. 1	Act. 2	Act. 3	Act. 4	Act. 5	Act. 6	Act. 7	Act. 8	Act. 9	Act. 10	Act. 11	Act. 12	Act. 13		Inact.1	Inact.2	Inact.3	Inact.4	Inact.5	Inact.6	Inact.7	Inact.8	Inact.9	Inact.10	Inact.11	Inact.12	Inact.13		Inf.Total
19	1-L	1	Male	Conflict	Veh		17	20	0	4	0	0	0	0	0	0	0	0	0		21	35	0	5	0	0	0	0	0	0	0	0	0		0	0	47	23	51	17	41	40	35	69	51	25	16		41
19	5-L	5	Male	Conflict	Veh		30	38	39	1	0	0	0	0	0	0	0	0	1		45	98	137	2	0	0	0	0	0	0	0	0	1		0	0	1	38	12	6	18	5	1	4	2	6	6		109
19	6-L	6	Male	Conflict	Veh		27	25	0	0	0	0	0	0	2	0	0	0	0		51	46	0	0	0	0	0	0	4	0	0	0	0		2	0	21	1	6	20	21	8	5	7	19	0	0		54
19	8-L	8	Male	Conflict	Veh		58	48	39	29	74	13	0	0	0	0	0	0	0		253	259	201	142	683	42	0	0	0	0	0	0	0		0	0	4	7	4	11	0	3	2	1	0	1	0		261
19	10-L	10	Male	Conflict	Veh		23	22	31	1	1	0	0	0	0	0	0	0	0		44	36	129	5	1	0	0	0	0	0	0	0	0		0	0	0	24	7	8	0	0	3	9	2	3	3		78
19	12-L	12	Male	Conflict	Veh		40	34	1	0	0	0	0	0	0	0	0	0	0		349	341	2	0	0	0	0	0	0	0	0	0	0		0	0	30	8	31	14	5	9	16	8	3	7	3		75
19	2-R	16	Male	Conflict	Veh		18	11	1	0	0	0	0	0	0	0	0	0	0		20	12	3	0	0	0	0	0	0	0	0	0	0		1	0	2	8	9	6	1	4	6	2	4	36	22		30
19	7-R	21	Male	Conflict	Veh		20	19	21	1	0	0	0	0	0	0	0	0	1		41	56	103	4	0	0	0	0	0	0	0	0	1		0	0	0	38	26	13	7	0	3	1	3	1	0		62
19	8-R	22	Male	Conflict	Veh		46	39	3	0	0	1	0	0	0	0	0	0	0		176	166	11	0	0	1	0	0	0	0	0	0	0		10	3	13	98	55	0	0	0	1	5	18	1	0		89
22	2-L	2	Male	Novel Context	Veh		15	18	1	1	0	0	0	0	0	0	0	0	0		20	25	1	2	0	0	0	0	0	0	0	0	0		0	1	13	71	49	26	8	15	26	14	0	7	3		35
22	4-L	4	Male	Novel Context	Veh		15	14	0	0	0	0	0	0	0	0	0	0	0		22	30	0	0	0	0	0	0	0	0	0	0	0		0	0	0	0	0	0	5	3	0	0	0	0	0		29
22	6-L	6	Male	Novel Context	Veh		21	24	20	3	0	0	0	0	0	0	0	0	0		41	62	32	3	0	0	0	0	0	0	0	0	0		0	0	8	11	9	7	9	1	2	3	2	1	3		68
22	7-L	7	Male	Novel Context	Veh		39	31	1	0	0	0	1	0	0	0	0	0	1		337	281	1	0	0	0	2	0	0	0	0	0	1		0	0	17	1	0	0	1	0	0	1	2	2	1		73
24	2-R	2	Male	Novel Context	Veh		54	31	0	0	0	0	0	0	0	0	0	0	0		614	293	0	0	0	0	0	0	0	0	0	0	0		0	0	27	50	50	4	23	4	5	6	1	1	2		85
24	4-R	4	Male	Novel Context	Veh		22	22	2	0	0	0	0	0	0	0	0	0	0		31	25	6	0	0	0	0	0	0	0	0	0	0		11	13	20	14	5	16	12	7	5	11	4	15	17		46
24	6-R	6	Male	Novel Context	Veh		17	17	0	0	0	0	0	0	0	0	0	0	0		22	24	0	0	0	0	0	0	0	0	0	0	0		1	1	3	2	3	0	2	5	0	0	3	6	1		34
26	2-L	3	Male	Novel Context	Veh		27	30	1	0	0	0	0	0	0	0	0	0	0		42	47	1	0	0	0	0	0	0	0	0	0	0		0	0	38	4	9	19	9	13	24	11	16	6	21		58
26	7-L	9	Male	Novel Context	Veh		26	22	9	0	0	0	0	0	0	0	0	0	0		49	41	47	0	0	0	0	0	0	0	0	0	0		0	0	18	4	2	1	10	0	5	14	3	2	9		57
19	10-R	24	Female	Conflict	Veh		21	16	17	2	0	0	0	0	0	0	0	0	0		69	47	83	2	0	0	0	0	0	0	0	0	0		0	1	8	12	8	1	0	12	0	1	4	2	2		56
22	11-L	11	Female	Conflict	Veh		16	15	0	0	0	0	0	0	0	0	0	0	0		19	20	0	0	0	0	0	0	0	0	0	0	0		0	1	8	7	8	2	15	4	5	0	3	3	3		31
22	13-L	13	Female	Conflict	Veh		18	15	4	0	0	0	0	0	0	0	0	0	0		28	32	5	0	0	0	0	0	0	0	0	0	0		1	6	11	26	29	17	16	14	6	16	8	1	0		37
22	14-L	14	Female	Novel Context	Veh		30	37	33	1	0	0	0	0	0	0	0	0	0		163	191	224	4	0	0	0	0	0	0	0	0	0		0	2	2	28	60	32	14	7	0	18	8	15	6		101
22	8-R	22	Female	Novel Context	Veh		27	37	0	1	0	0	0	0	0	0	0	0	0		243	321	0	3	0	0	0	0	0	0	0	0	0		0	0	44	5	4	1	5	20	4	1	2	0	3		65
22	14-R	28	Female	Novel Context	Veh		34	38	4	0	0	0	0	0	0	0	0	0	0		69	110	11	0	0	0	0	0	0	0	0	0	0		0	0	6	1	8	2	0	0	1	0	4	1	0		76
24	10-R	10	Female	Novel Context	Veh		20	22	2	0	0	0	0	0	0	0	0	0	0		45	89	2	0	0	0	0	0	0	0	0	0	0		0	0	29	14	0	1	0	0	0	0	0	0	0		44
24	14-R	14	Female	Novel Context	Veh		68	75	0	0	0	0	0	0	0	0	0	0	0		480	586	0	0	0	0	0	0	0	0	0	0	0		0	0	54	51	109	48	17	25	9	8	4	8	4		143
26	9-L	11	Female	Novel Context	Veh		16	16	0	0	0	0	0	0	0	0	0	0	0		29	35	0	0	0	0	0	0	0	0	0	0	0		2	0	3	0	0	0	0	0	0	0	2	2	2		32
26	1-R	18	Female	Novel Context	Veh		27	25	5	0	0	0	0	0	0	0	0	0	0		44	45	7	0	0	0	0	0	0	0	0	0	0		1	0	23	0	69	49	27	17	48	13	23	20	17		57
19	3-L	3	Male	Conflict	Daun02		25	30	24	6	0	1	0	0	0	0	0	0	0		37	75	60	12	0	1	0	0	0	0	0	0	0		1	0	0	0	6	0	0	0	0	0	0	0	0		86
19	7-L	7	Male	Conflict	Daun02		27	31	0	0	0	0	0	0	0	0	0	0	0		100	211	0	0	0	0	0	0	0	0	0	0	0		1	0	9	3	7	0	5	0	7	0	1	0	1		58
19	9-L	9	Male	Conflict	Daun02		48	46	1	1	0	0	0	0	0	0	0	0	0		259	195	4	2	0	0	0	0	0	0	0	0	0		0	0	53	16	13	6	8	10	19	7	10	11	15		96
19	11-L	11	Male	Conflict	Daun02		32	34	34	2	2	0	0	0	0	0	0	0	0		136	115	123	2	2	0	0	0	0	0	0	0	0		0	0	6	24	21	35	19	15	10	18	68	49	92		104
19	13-L	13	Male	Conflict	Daun02		19	22	22	34	5	0	0	0	0	0	0	0	0		51	55	62	149	7	0	0	0	0	0	0	0	0		1	4	16	1	11	29	20	95	57	15	11	16	22		102
19	14-L	14	Male	Conflict	Daun02		19	20	4	3	0	0	0	0	0	0	0	0	0		26	26	6	3	0	0	0	0	0	0	0	0	0		3	2	12	30	58	27	33	19	16	22	28	24	16		46
19	1-R	15	Male	Conflict	Daun02		35	33	30	0	19	0	0	0	0	0	0	0	0		63	51	56	0	23	0	0	0	0	0	0	0	0		0	1	2	54	35	38	25	20	18	24	8	4	10		117
19	3-R	17	Male	Conflict	Daun02		15	15	1	0	0	0	0	0	0	0	0	0	0		23	28	1	0	0	0	0	0	0	0	0	0	0		0	0	36	13	25	8	3	5	21	26	5	8	6		31
19	4-R	18	Male	Conflict	Daun02		33	30	1	0	0	0	0	0	0	0	0	0	0		60	47	4	0	0	0	0	0	0	0	0	0	0		1	0	36	6	12	5	3	8	4	4	2	4	5		64
19	5-R	19	Male	Conflict	Daun02		17	17	0	0	0	0	0	0	0	3	1	0	0		24	34	0	0	0	0	0	0	0	5	3	0	0		0	0	2	13	11	4	2	0	1	0	3	0	0		38
22	5-L	5	Male	Novel Context	Daun02		22	20	20	0	0	0	0	0	2	0	1	1	0		34	31	32	0	0	0	0	0	8	0	1	2	0		0	0	4	0	0	1	0	1	2	1	14	3	1		66
22	8-L	8	Male	Novel Context	Daun02		37	48	46	1	0	0	1	0	0	0	1	0	0		75	88	84	3	0	0	1	0	0	0	3	0	0		16	77	46	22	39	16	17	18	15	5	19	1	6		134
24	1-R	1	Male	Novel Context	Daun02		45	41	35	1	0	0	0	0	0	35	1	0	0		252	195	158	13	0	0	0	0	0	121	2	0	0		0	0	0	172	119	53	77	96	34	47	10	3	15		158
24	5-R	5	Male	Novel Context	Daun02		43	38	1	0	0	0	0	0	0	0	0	0	0		294	283	1	0	0	0	0	0	0	0	0	0	0		0	0	1	12	0	5	0	1	0	0	0	2	0		82
26	4-L	5	Male	Novel Context	Daun02		24	26	28	0	0	0	0	14	2	0	0	0	0		56	59	44	0	0	0	0	59	7	0	0	0	0		0	0	0	6	22	6	5	4	6	4	4	0	0		94
26	6-L	8	Male	Novel Context	Daun02		22	24	0	0	0	0	0	0	0	0	0	0	0		32	34	0	0	0	0	0	0	0	0	0	0	0		0	0	12	26	7	18	4	6	12	6	5	1	0		46
19	14-R	28	Female	Conflict	Daun02		46	36	2	0	0	0	0	0	0	0	0	0	0		86	103	5	0	0	0	0	0	0	0	0	0	0		4	1	68	21	16	17	26	20	19	20	10	17	12		84
22	1-R	15	Female	Conflict	Daun02		18	19	1	0	0	0	0	0	0	0	0	0	0		50	59	4	0	0	0	0	0	0	0	0	0	0		0	5	32	18	16	6	7	4	2	6	7	3	2		38
22	2-R	16	Female	Conflict	Daun02		17	15	0	0	0	0	0	0	0	0	0	0	0		33	26	0	0	0	0	0	0	0	0	0	0	0		0	0	2	4	5	1	1	2	2	0	1	0	0		32
22	12-R	26	Female	Conflict	Daun02		14	2	0	0	0	0	0	0	0	0	0	0	0		21	4	0	0	0	0	0	0	0	0	0	0	0		2	6	1	2	2	1	0	4	1	0	1	1	1		16
22	12-L	12	Female	Novel Context	Daun02		15	19	2	0	0	0	0	0	0	0	0	0	0		30	31	10	0	0	0	0	0	0	0	0	0	0		0	0	15	13	2	0	0	2	5	1	1	0	0		36
22	3-R	17	Female	Novel Context	Daun02		20	15	2	0	1	0	0	0	0	0	0	0	0		33	37	2	0	1	0	0	0	0	0	0	0	0		2	3	13	24	18	0	1	0	0	0	0	0	0		38
22	10-R	24	Female	Novel Context	Daun02		32	26	1	1	0	0	0	0	0	0	0	0	0		204	178	5	2	0	0	0	0	0	0	0	0	0		0	0	1	9	13	3	9	5	6	1	2	1	1		60
22	11-R	25	Female	Novel Context	Daun02		33	39	1	0	0	0	0	0	0	0	0	0	0		195	276	1	0	0	0	0	0	0	0	0	0	0		0	0	0	1	0	0	0	0	0	1	0	0	0		73
24	7-R	7	Female	Novel Context	Daun02		21	21	2	0	0	0	0	0	0	0	0	0	0		26	32	6	0	0	0	0	0	0	0	0	0	0		0	0	18	26	20	3	6	39	7	2	8	11	8		44
24	8-R	8	Female	Novel Context	Daun02		29	26	16	0	0	0	0	0	0	0	0	0	0		80	111	39	0	0	0	0	0	0	0	0	0	0		3	0	28	58	29	34	22	10	27	33	25	25	37		71
24	13-R	13	Female	Novel Context	Daun02		44	49	8	0	0	0	0	0	0	0	0	0	0		205	274	20	0	0	0	0	0	0	0	0	0	0		0	0	56	29	10	241	89	16	8	4	12	9	9		101
24	14-L	16	Female	Novel Context	Daun02		18	19	1	0	0	0	0	0	0	0	0	0	0		25	27	5	0	0	0	0	0	0	0	0	0	0		10	15	34	7	7	0	10	1	0	0	0	0	2		38
26	8-L	10	Female	Novel Context	Daun02		52	30	10	5	2	0	0	0	0	0	0	0	0		136	61	19	9	2	0	0	0	0	0	0	0	0		1	0	1	1	5	1	0	0	4	0	3	18	16		99
26	11-L	14	Female	Novel Context	Daun02		31	30	0	0	0	0	0	0	0	0	0	0	0		57	41	0	0	0	0	0	0	0	0	0	0	0		1	2	16	1	5	8	1	5	7	4	0	3	0		61
26	13-L	16	Female	Novel Context	Daun02		48	87	1	0	0	0	0	0	0	0	0	0	0		220	450	2	0	0	0	0	0	0	0	0	0	0		8	1	4	23	12	9	18	28	8	35	127	75	108		136
					Total	Mean	28.6949	28.2881	8.94915	1.66102	1.76271	0.254237	0.0338983	0.237288	0.101695	0.644068	0.0677966	0.0169492	0.0508475		106.61	111.695	29.8136	6.22034	12.1864	0.745763	0.0508475	1	0.322034	2.13559	0.152542	0.0338983	0.0508475		1.40678	2.45763	16.5085	20.0169	19.8136	15.1864	11.4746	11.0169	8.98305	8.62712	9.76271	7.81356	8.9661		70.7627
						SEM	1.63828	1.85491	1.68873	0.754341	1.28933	0.221035	0.0237622	0.237288	0.0576924	0.594521	0.03301	0.0169492	0.0288462		15.9285	15.6935	6.79337	3.44524	11.5729	0.711677	0.0376372	1	0.189497	2.05114	0.0794986	0.0338983	0.0288462		0.413195	1.33695	2.26352	3.64781	3.24127	4.27882	2.16372	2.405	1.56329	1.66897	2.55178	1.71279	2.45913		5.28378
						Count	59	59	59	59	59	59	59	59	59	59	59	59	59		59	59	59	59	59	59	59	59	59	59	59	59	59		59	59	59	59	59	59	59	59	59	59	59	59	59		59
[truncated: 4 more columns]

## Sheet: Fig 2B-2D Relapse and Fos
											Figure 2B: Relapse (incubation) test
												Day 1 Timecourse								Day 15 Timecourse
Exp.	Box	Rat #	Sex	Group		Inact.Day.1	Act.Day.1		30.Inact.Day.15	30.Act.Day.15		Inact.1_Relapse.1to10	Inact.1_Relapse.10to20	Inact.1_Relapse.20to30	Act.1_Relapse.1to10	Act.1_Relapse.10to20	Act.1_Relapse.20to30			Inact.15_Relapse.1to10	Inact.15_Relapse.10to20	Inact.15_Relapse.20to30	Act.15_Relapse.1to10	Act.15_Relapse.10to20	Act.15_Relapse.20to30
4	3-L	3	Male	No Test		2	53		0	119		1	1	0	28	21	4			0	0	0	67	9	43
5	3-R	3	Male	No Test		4	31		13	206		3	1	0	24	4	3			8	2	3	65	115	26
5	7-R	7	Male	No Test		5	58		4	88		3	2	0	42	13	3			1	2	1	55	10	23
4	9-L	9	Female	No Test		0	16		0	83		0	0	0	15	1	0			0	0	0	66	8	9
4	14-L	14	Female	No Test		4	41		5	122		4	0	0	33	6	2			3	1	1	66	51	5
5	14-R	14	Female	No Test		0	28		2	60		0	0	0	16	6	6			1	1	0	25	22	13
4	5-L	5	Male	Test		1	27		0	169		0	0	1	25	2	0			0	0	0	157	12	0
4	6-L	6	Male	Test		0	11		1	103		0	0	0	11	0	0			1	0	0	63	26	14
5	2-R	2	Male	Test		0	28		6	65		0	0	0	25	2	1			3	2	1	53	9	3
5	5-R	5	Male	Test		0	35		1	52		0	0	0	26	9	0			1	0	0	44	8	0
4	13-L	13	Female	Test		3	24		2	52		2	0	1	24	0	0			0	2	0	39	8	5
5	10-R	10	Female	Test		4	59		0	30		1	3	0	35	11	13			0	0	0	13	10	7
5	12-R	12	Female	Test		0	81		6	202		0	0	0	51	21	9			2	3	1	123	35	44
				Total	Mean	1.76923	37.8462		3.07692	103.923		1.07692	0.538462	0.153846	27.3077	7.38462	3.15385			1.53846	1	0.538462	64.3077	24.8462	14.7692
					SEM	0.544834	5.49574		1.0406	15.9769		0.399704	0.268313	0.104154	3.04746	2.02718	1.12002			0.616185	0.299572	0.243252	10.5905	8.35268	4.16665
					Count	13	13		13	13		13	13	13	13	13	13			13	13	13	13	13	13
			Figure 2C: Fos immunohistochemistry
						vSub
Exp.	Box	Rat #	Sex	Group		Fos/mm2
4	3-L	3	Male	No Test		38.9776
5	3-R	3	Male	No Test		8.47869
5	7-R	7	Male	No Test		13.372
4	9-L	9	Female	No Test		30.03
4	14-L	14	Female	No Test		21.709
5	14-R	14	Female	No Test		7.91151
4	5-L	5	Male	Test		91.4736
4	6-L	6	Male	Test		95.0906
5	2-R	2	Male	Test		37.4557
5	5-R	5	Male	Test		102.333
4	13-L	13	Female	Test		86.2767
5	10-R	10	Female	Test		70.0138
5	12-R	12	Female	Test		87.3739
		No Test
					Mean	20.0798
					SEM	5.12001
					Count	6
		Test
					Mean	81.4311
					SEM	8.23367
					Count	7
			Figure 2D: Fos immunohistochemistry of vSub subregions
						Anterior Vsub			Posterior vSub
						Distal (a)	Proximal (b)		Distal (a)	Proximal (b)
Exp.	Box	Rat #	Sex	Group		Fos/mm2	Fos/mm2		Fos/mm2	Fos/mm2
4	3-L	3	Male	No Test		102.463	57.7632		85.0364	39.848
5	3-R	3	Male	No Test		33.2481	22.825		45.4527	21.4968
5	7-R	7	Male	No Test		42.9182	41.7209		57.8364	32.558
4	9-L	9	Female	No Test		93.6278	74.1529		108.038	76.7845
4	14-L	14	Female	No Test		38.2721	36.3608		65.0926	24.8841
5	14-R	14	Female	No Test		32.0911	27.9481		35.2124	33.5265
4	5-L	5	Male	Test		160.678	108.805		153.859	123.696
4	6-L	6	Male	Test		147.082	112.144		187.462	105.293
5	2-R	2	Male	Test		128.023	86.1311		171.827	103.197
5	5-R	5	Male	Test		98.9414	76.3028		180.344	129.175
4	13-L	13	Female	Test		165.449	126.697		166.377	121.9
5	10-R	10	Female	Test		125.877	113.718		205.208	178.418
5	12-R	12	Female	Test		123.682	111.639		228.202	174.638
			No Test
					Mean	57.1033	43.4618		66.1114	38.183
					SEM	13.092	7.8877		10.9042	8.16794
					Count	6	6		6	6
			Test
					Mean	135.676	105.062		184.754	133.759
					SEM	8.84997	6.61148		9.5021	11.6218
					Count	7	7		7	7

## Sheet: Fig 3B M+B Relapse (Conflict)
								Figure 3B: Relapse (incubation) test
Exp.	Box	Rat #	Sex	Treatment	Day		Act_Relapse.1to30	Act_Relapse.30to60	Act_Relapse.60to90		Act_Relapse.90
21	4-L	4	Male	Veh	1		63	4	4		71
21	6-L	6	Male	Veh	1		43	22	2		67
21	9-L	9	Male	Veh	1		33	4	10		47
21	11-L	11	Male	Veh	1		72	11	5		88
21	12-L	12	Male	Veh	1		41	10	12		63
25	1-R	8	Male	Veh	1		6	4	0		10
25	2-R	9	Male	Veh	1		18	3	0		21
21	1-R	15	Female	Veh	1		20	1	4		25
21	10-R	24	Female	Veh	1		87	0	1		88
21	11-R	25	Female	Veh	1		7	6	0		13
21	13-R	27	Female	Veh	1		13	4	3		20
25	9-R	23	Female	Veh	1		39	7	11		57
25	11-R	25	Female	Veh	1		59	27	3		89
25	12-R	26	Female	Veh	1		36	5	2		43
21	1-L	1	Male	M+B	1		10	0	11		21
21	3-L	3	Male	M+B	1		22	4	12		38
21	7-L	7	Male	M+B	1		40	0	0		40
21	10-L	10	Male	M+B	1		53	9	0		62
21	13-L	13	Male	M+B	1		11	3	11		25
25	5-R	12	Male	M+B	1		39	0	2		41
25	6-R	13	Male	M+B	1		45	1	7		53
25	7-R	14	Male	M+B	1		23	17	4		44
21	5-R	19	Female	M+B	1		12	6	7		25
21	7-R	21	Female	M+B	1		21	2	1		24
25	8-R	22	Female	M+B	1		50	0	1		51
25	10-R	24	Female	M+B	1		36	2	0		38
25	14-R	28	Female	M+B	1		37	8	5		50
11	2-L	2	Male	Veh	15		156	24	30		210
11	4-L	4	Male	Veh	15		183	36	29		248
11	6-L	6	Male	Veh	15		145	222	110		477
12	3-R	10	Male	Veh	15		228	89	19		336
12	5-R	12	Male	Veh	15		53	9	8		70
11	9-L	16	Female	Veh	15		129	14	14		157
11	11-L	18	Female	Veh	15		203	43	73		319
12	9-R	23	Female	Veh	15		78	12	32		122
12	12-R	26	Female	Veh	15		88	51	6		145
12	13-R	27	Female	Veh	15		74	28	1		103
12	14-R	28	Female	Veh	15		242	19	13		274
11	1-L	1	Male	M+B	15		30	14	30		74
11	3-L	3	Male	M+B	15		53	12	8		73
11	5-L	5	Male	M+B	15		55	18	14		88
12	6-R	13	Male	M+B	15		56	20	41		117
12	7-R	14	Male	M+B	15		92	9	9		110
11	8-L	15	Female	M+B	15		112	48	10		170
11	10-L	17	Female	M+B	15		46	43	16		105
11	12-L	19	Female	M+B	15		108	23	0		131
11	14-L	21	Female	M+B	15		44	28	33		105
12	8-R	22	Female	M+B	15		113	19	16		148
	Day 1		Vehicle
					Total	Mean	38.3571	7.71429	4.07143		50.1429
						SEM	6.63789	2.07663	1.09175		7.68533
						Count	14	14	14		14
			M+B
					Total	Mean	30.6923	4	4.69231		39.3846
						SEM	4.15468	1.37747	1.25261		3.54556
						Count	13	13	13		13
	Day 15		Vehicle
					Total	Mean	143.545	49.7273	30.4545		223.727
						SEM	19.703	18.56	9.91726		36.7226
						Count	11	11	11		11
			M+B
					Total	Mean	70.9	23.4	17.7		112.1
						SEM	10.0526	4.07758	4.06899		9.82565
						Count	10	10	10		10

## Sheet: Fig 4B M+B Relapse (Forced)
								Figure 4B: Relapse (incubation) test
Exp.	Box	Rat #	Sex	Treatment	Day		Act_Relapse.1to30	Act_Relapse.30to60	Act_Relapse.60to90		Act_Relapse.90
13	2-L	2	Male	Veh	15		135	44	33		212
13	4-L	4	Male	Veh	15		139	53	58		250
13	6-L	6	Male	Veh	15		117	95	28		240
14	2-L	2	Male	Veh	15		128	52	7		187
14	3-L	3	Male	Veh	15		82	46	19		147
14	6-L	6	Male	Veh	15		0	5	0		5
25	4-L	4	Male	Veh	15		32	15	13		60
25	5-L	5	Male	Veh	15		25	17	1		43
25	6-L	6	Male	Veh	15		119	21	23		163
25	7-L	7	Male	Veh	15		84	23	13		120
13	10-L	17	Female	Veh	15		100	55	6		161
13	12-L	19	Female	Veh	15		103	32	12		147
13	14-L	21	Female	Veh	15		119	59	11		189
14	13-L	20	Female	Veh	15		69	21	24		114
14	14-L	21	Female	Veh	15		90	6	14		110
25	9-L	16	Female	Veh	15		150	48	31		229
25	10-L	17	Female	Veh	15		30	9	13		52
25	11-L	18	Female	Veh	15		16	16	5		37
13	1-L	1	Male	M+B	15		73	35	24		132
13	3-L	3	Male	M+B	15		63	30	29		122
13	5-L	5	Male	M+B	15		184	80	21		285
14	5-L	5	Male	M+B	15		34	19	14		67
14	7-L	7	Male	M+B	15		50	16	3		69
25	1-L	1	Male	M+B	15		65	34	3		102
25	3-L	3	Male	M+B	15		96	13	8		117
25	4-R	11	Male	M+B	15		200	7	0		207
13	9-L	16	Female	M+B	15		136	30	30		196
13	11-L	18	Female	M+B	15		85	35	28		148
14	8-L	15	Female	M+B	15		29	32	0		61
14	10-L	17	Female	M+B	15		46	8	4		58
14	11-L	18	Female	M+B	15		97	32	21		150
25	8-L	15	Female	M+B	15		72	11	21		104
25	12-L	19	Female	M+B	15		41	4	10		55
25	13-L	20	Female	M+B	15		52	9	4		65
	Day 15		Vehicle
					Total	Mean	85.4444	34.2778	17.2778		137
						SEM	11.0084	5.60042	3.3184		17.6276
						Count	18	18	18		18
			M+B
					Total	Mean	82.6875	24.6875	13.75		121.125
						SEM	12.6675	4.66344	2.74545		16.1962
						Count	16	16	16		16

## Sheet: Fig 5B-5C Relapse and Fos-Xgal
						Figure 5B: Relapse (incubation) test
Exp.	Box	Rat #	Sex	Condition	Treatment		Act_Relapse.1to30	Act_Relapse.30to60	Act_Relapse.60to90		Act_Relapse.90
19	1-L	1	Male	Conflict	Veh		74	39	31		144
19	5-L	5	Male	Conflict	Veh		195	23	19		237
19	6-L	6	Male	Conflict	Veh		87	37	23		147
19	8-L	8	Male	Conflict	Veh		138	13	54		205
19	10-L	10	Male	Conflict	Veh		80	20	26		126
19	12-L	12	Male	Conflict	Veh		168	49	12		229
19	2-R	16	Male	Conflict	Veh		21	21	23		65
19	7-R	21	Male	Conflict	Veh		41	26	21		88
19	8-R	22	Male	Conflict	Veh		66	25	93		184
22	2-L	2	Male	Novel Context	Veh		23	25	13		61
22	4-L	4	Male	Novel Context	Veh		43	0	0		43
22	6-L	6	Male	Novel Context	Veh		90	43	37		170
22	7-L	7	Male	Novel Context	Veh		167	58	0		225
24	2-R	2	Male	Novel Context	Veh		155	30	43		228
24	4-R	4	Male	Novel Context	Veh		74	16	0		90
24	6-R	6	Male	Novel Context	Veh		31	24	17		72
26	2-L	3	Male	Novel Context	Veh		96	54	27		177
26	7-L	9	Male	Novel Context	Veh		109	44	26		179
19	10-R	24	Female	Conflict	Veh		60	23	18		101
22	11-L	11	Female	Conflict	Veh		60	7	7		74
22	13-L	13	Female	Conflict	Veh		45	20	29		94
22	14-L	14	Female	Novel Context	Veh		158	60	16		234
22	8-R	22	Female	Novel Context	Veh		106	107	71		284
22	14-R	28	Female	Novel Context	Veh		81	35	27		143
24	10-R	10	Female	Novel Context	Veh		179	56	39		274
24	14-R	14	Female	Novel Context	Veh		156	29	28		213
26	9-L	11	Female	Novel Context	Veh		106	65	48		219
26	1-R	18	Female	Novel Context	Veh		52	6	15		73
19	3-L	3	Male	Conflict	Daun02		105	53	23		181
19	7-L	7	Male	Conflict	Daun02		89	31	17		137
19	9-L	9	Male	Conflict	Daun02		91	13	43		147
19	11-L	11	Male	Conflict	Daun02		112	7	28		147
19	13-L	13	Male	Conflict	Daun02		24	5	12		41
19	14-L	14	Male	Conflict	Daun02		16	18	12		46
19	1-R	15	Male	Conflict	Daun02		53	20	16		89
19	3-R	17	Male	Conflict	Daun02		54	16	11		81
19	4-R	18	Male	Conflict	Daun02		29	19	14		62
19	5-R	19	Male	Conflict	Daun02		54	33	26		113
22	5-L	5	Male	Novel Context	Daun02		70	33	4		107
22	8-L	8	Male	Novel Context	Daun02		41	26	23		90
24	1-R	1	Male	Novel Context	Daun02		132	39	34		205
24	5-R	5	Male	Novel Context	Daun02		106	30	25		161
26	4-L	5	Male	Novel Context	Daun02		140	45	45		230
26	6-L	8	Male	Novel Context	Daun02		110	84	55		249
19	14-R	28	Female	Conflict	Daun02		26	6	8		40
22	1-R	15	Female	Conflict	Daun02		82	19	15		116
22	2-R	16	Female	Conflict	Daun02		18	13	0		31
22	12-R	26	Female	Conflict	Daun02		41	19	7		67
22	12-L	12	Female	Novel Context	Daun02		54	40	6		100
22	3-R	17	Female	Novel Context	Daun02		35	0	0		35
22	10-R	24	Female	Novel Context	Daun02		54	24	6		84
22	11-R	25	Female	Novel Context	Daun02		173	9	55		237
24	7-R	7	Female	Novel Context	Daun02		84	32	29		145
24	8-R	8	Female	Novel Context	Daun02		244	44	32		320
24	13-R	13	Female	Novel Context	Daun02		91	14	9		114
24	14-L	16	Female	Novel Context	Daun02		82	26	0		108
26	8-L	10	Female	Novel Context	Daun02		148	36	0		184
26	11-L	14	Female	Novel Context	Daun02		103	10	7		120
26	13-L	16	Female	Novel Context	Daun02		178	7	43		228
		Vehicle
			Conflict			Mean	86.25	25.25	29.6667		141.167
						SEM	15.3673	3.32376	6.66212		17.4203
						Count	12	12	12		12
			Novel context			Mean	101.625	40.75	25.4375		167.812
						SEM	12.5435	6.57172	4.82525		19.6588
						Count	16	16	16		16
		Daun02
			Conflict			Mean	56.7143	19.4286	16.5714		92.7143
						SEM	8.91315	3.38503	2.85302		12.7966
						Count	14	14	14		14
			Novel context			Mean	108.529	29.3529	21.9412		159.824
						SEM	13.488	4.75653	4.74843		18.284
						Count	17	17	17		17
						Figure 5C: Fos and X-gal immunohistochemistry
							vSub Fos	vSub Xgal
Exp.	Box	Rat #	Sex	Condition	Treatment		Fos/mm2	Xgal/mm2
19	1-L	1	Male	Conflict	Veh		50	12.3818
19	5-L	5	Male	Conflict	Veh		72.3	21.3789
19	6-L	6	Male	Conflict	Veh		34.8	23.1366
19	8-L	8	Male	Conflict	Veh		63.3	26.7797
19	10-L	10	Male	Conflict	Veh		51.3	14.5811
19	12-L	12	Male	Conflict	Veh		52.7	10.9137
19	2-R	16	Male	Conflict	Veh		38.4	10.7105
19	7-R	21	Male	Conflict	Veh		40.1	28.7584
19	8-R	22	Male	Conflict	Veh		48.3	18.7232
22	2-L	2	Male	Novel Context	Veh		42.3037	19.9281
22	4-L	4	Male	Novel Context	Veh		40.1891	9.97201
22	6-L	6	Male	Novel Context	Veh		23.9108	17.4902
22	7-L	7	Male	Novel Context	Veh		34.0112	11.8116
24	2-R	2	Male	Novel Context	Veh		29.9	9.2
24	4-R	4	Male	Novel Context	Veh		8.3	7.4
24	6-R	6	Male	Novel Context	Veh		12.4	7.9
26	2-L	3	Male	Novel Context	Veh		32.1	3.4
26	7-L	9	Male	Novel Context	Veh		31.5	3.1
19	10-R	24	Female	Conflict	Veh		52.1823	15.7356
22	11-L	11	Female	Conflict	Veh		36.9627	20.198
22	13-L	13	Female	Conflict	Veh		21.0529	14.0795
22	14-L	14	Female	Novel Context	Veh		63.9508	20.2694
22	8-R	22	Female	Novel Context	Veh		44.11	16.7319
22	14-R	28	Female	Novel Context	Veh		39.6204	34.7473
24	10-R	10	Female	Novel Context	Veh		18.7	10
24	14-R	14	Female	Novel Context	Veh		39.7	15
26	9-L	11	Female	Novel Context	Veh		24.4	18
26	1-R	18	Female	Novel Context	Veh		25	29.2
19	3-L	3	Male	Conflict	Daun02		9.56255	7.60865
19	7-L	7	Male	Conflict	Daun02		11.2089	3.45273
19	9-L	9	Male	Conflict	Daun02		11.7413	8.4
19	11-L	11	Male	Conflict	Daun02		31.4676	6.59577
19	13-L	13	Male	Conflict	Daun02		21.7354	11.9419
19	14-L	14	Male	Conflict	Daun02		12.4504	2.93349
19	1-R	15	Male	Conflict	Daun02		12.1317	2.20206
19	3-R	17	Male	Conflict	Daun02		18.3692	6.31338
19	4-R	18	Male	Conflict	Daun02		15.6997	3.1383
19	5-R	19	Male	Conflict	Daun02		25.7079	0.907741
22	5-L	5	Male	Novel Context	Daun02		44.5194	7.20813
22	8-L	8	Male	Novel Context	Daun02		52.5846	19.1237
24	1-R	1	Male	Novel Context	Daun02		11.6	8.1
24	5-R	5	Male	Novel Context	Daun02		31.1	25.6
26	4-L	5	Male	Novel Context	Daun02		29.8	14.8
26	6-L	8	Male	Novel Context	Daun02		31.1	14.3
19	14-R	28	Female	Conflict	Daun02		21.4248	0.320033
22	1-R	15	Female	Conflict	Daun02		14.7415	9.30676
22	2-R	16	Female	Conflict	Daun02		19.1331	12.0932
22	12-R	26	Female	Conflict	Daun02		24.9614	13.6653
22	12-L	12	Female	Novel Context	Daun02		22.881	25.8738
22	3-R	17	Female	Novel Context	Daun02		24.5416	13.207
22	10-R	24	Female	Novel Context	Daun02		43.5842	24.6004
22	11-R	25	Female	Novel Context	Daun02		39.9126	7.45354
24	7-R	7	Female	Novel Context	Daun02		25.9	24
24	8-R	8	Female	Novel Context	Daun02		40.3	17.3
24	13-R	13	Female	Novel Context	Daun02		48.6	22.2
24	14-L	16	Female	Novel Context	Daun02		30.7	30.3
26	8-L	10	Female	Novel Context	Daun02		42.8	8
26	11-L	14	Female	Novel Context	Daun02		39	5.2
26	13-L	16	Female	Novel Context	Daun02		29.5	7.1
		Vehicle
			Conflict			Mean	46.7832	18.1148
						SEM	3.92945	1.74714
						Count	12	12
			Novel Context			Mean	31.881	14.6344
						SEM	3.3921	2.17767
						Count	16	16
		Daun02
			Conflict			Mean	17.8811	6.34852
						SEM	1.74434	1.16242
						Count	14	14
			Novel Context			Mean	34.6131	16.1392
						SEM	2.55658	1.98005
						Count	17	17

## Sheet: Shock sensitivity
Shock Sensitivity Test
Conflict 4, 5, 11, 12, 19, 22, & 24
Exp.	Box	Rat #	Sex		Threshold
4	3-L	3	Male		0.2
5	3-R	3	Male		0.2
5	7-R	7	Male		0.15
4	5-L	5	Male		0.15
4	6-L	6	Male		0.2
5	2-R	2	Male		0.15			Exp 1: Fos	Male	Mean	0.171429
5	5-R	5	Male		0.15					SEM	0.0101015
11	2-L	2	Male		0.15					Count	7
11	4-L	4	Male		0.15
11	6-L	6	Male		0.15
11	1-L	1	Male		0.15				Female	Mean	0.175
11	3-L	3	Male		0.2					SEM	0.0111803
11	5-L	5	Male		0.15					Count	6
12	3-R	10	Male		0.15
12	5-R	12	Male		0.15
12	6-R	13	Male		0.2				Total	Mean	0.173077
12	7-R	14	Male		0.15					SEM	0.00719549
19	1-L	1	Male		0.2					Count	13
19	5-L	5	Male		0.15
19	6-L	6	Male		0.2
19	8-L	8	Male		0.15			Exp 2: M+B	Male	Mean	0.16
19	10-L	10	Male		0.2					SEM	0.00666667
19	12-L	12	Male		0.15					Count	10
19	2-R	16	Male		0.15
19	7-R	21	Male		0.2
19	8-R	22	Male		0.15				Female	Mean	0.154545
19	3-L	3	Male		0.2					SEM	0.00454545
19	7-L	7	Male		0.15					Count	11
19	9-L	9	Male		0.15
19	11-L	11	Male		0.15
19	13-L	13	Male		0.15				Total	Mean	0.157143
19	14-L	14	Male		0.2					SEM	0.0039123
19	1-R	15	Male		0.2					Count	21
19	3-R	17	Male		0.2
19	4-R	18	Male		0.2
19	5-R	19	Male		0.2			Exp 5: Daun02	Male	Mean	0.180882
22	2-L	2	Male		0.15					SEM	0.00472728
22	4-L	4	Male		0.2					Count	34
22	6-L	6	Male		0.2
22	7-L	7	Male		0.2
22	5-L	5	Male		0.2				Female	Mean	0.172
22	8-L	8	Male		0.25					SEM	0.00506623
24	2-R	2	Male		0.15					Count	25
24	4-R	4	Male		0.2
24	6-R	6	Male		0.2
24	1-R	1	Male		0.15				Total	Mean	0.177119
24	5-R	5	Male		0.2					SEM	0.00348706
26	2-L	3	Male		0.2					Count	59
26	7-L	9	Male		0.15
26	4-L	5	Male		0.15
26	6-L	8	Male		0.2
4	9-L	9	Female		0.2
4	14-L	14	Female		0.2
5	14-R	14	Female		0.15
4	13-L	13	Female		0.2
5	10-R	10	Female		0.15
5	12-R	12	Female		0.15
11	9-L	16	Female		0.2
11	11-L	18	Female		0.15
11	8-L	15	Female		0.15
11	10-L	17	Female		0.15
11	12-L	19	Female		0.15
11	14-L	21	Female		0.15
12	9-R	23	Female		0.15
12	12-R	26	Female		0.15
12	13-R	27	Female		0.15
12	14-R	28	Female		0.15
12	8-R	22	Female		0.15
19	10-R	24	Female		0.2
19	14-R	28	Female		0.15
22	11-L	11	Female		0.2
22	13-L	13	Female		0.15
22	1-R	15	Female		0.2
22	2-R	16	Female		0.2
22	12-R	26	Female		0.15
22	14-L	14	Female		0.2
22	8-R	22	Female		0.15
22	14-R	28	Female		0.15
22	12-L	12	Female		0.2
22	3-R	17	Female		0.2
22	10-R	24	Female		0.15
22	11-R	25	Female		0.2
24	10-R	10	Female		0.15
24	14-R	14	Female		0.15
24	7-R	7	Female		0.15
24	8-R	8	Female		0.15
24	13-R	13	Female		0.2
24	14-L	16	Female		0.2
26	9-L	11	Female		0.15
26	1-R	18	Female		0.2
26	8-L	10	Female		0.15
26	11-L	14	Female		0.15
26	13-L	16	Female		0.15
			Male	Mean	0.172043
				SEM	0.00269867
				Count	93

## Sheet: Table S2 qPCR data
											Table S2: qPCR data (Exp. 5)
		Fos		Arc			Gria1		Gria2		Gria3		Gria4		Grin1		Grin2a		Grin2b		Grm1		Grm2		Grm3		Grm4		Grm5			Gabra1		Gabra3		Gabra5		Gabbr2		Gabrg2			Drd1		Drd2			Oprm1
Sample	Group	Neg	Pos	Neg	Pos		Neg	Pos	Neg	Pos	Neg	Pos	Neg	Pos	Neg	Pos	Neg	Pos	Neg	Pos	Neg	Pos	Neg	Pos	Neg	Pos	Neg	Pos	Neg	Pos		Neg	Pos	Neg	Pos	Neg	Pos	Neg	Pos	Neg	Pos		Neg	Pos	Neg	Pos		Neg	Pos
1	relapse	1.57412		1.21694	4.2047		1.08798	0.948245	1.07664	1.16856	1.12123	1.24426	1.20477	1.08029	0.932429	1.17946	1.09845	1.24259	1.00748	1.15747	0.978332	1.06758	1.01635	1.01947	1.01831	1.92422	1.00728	1.35583	1.13212	1.28358		1.06079	1.1885	1.05804	3.69644	1.1108	1.81917	1.08302	1.30452	1.13342	1.20927		0.845368	0.903437	0.346764	5.97304		1.47473	2.34393
2	relapse	0.161468	3.04862	0.778896	3.37975		0.815025	0.548084	1.0052	0.795373	1.00541	1.0209	0.860949	0.533337	0.89176	0.599351	0.998395	0.477544	0.888241	0.559114	1.24256	0.887366	0.888712	0.448014	1.05821	0.47053	0.439022		0.90321	0.30787		1.03695	0.337778	0.835117	1.9982	0.946816	0.364949	0.884184	0.598611	1.14233	0.870794		0.631445	0.606998	0.598968			0.755298
3	relapse		3.75268	0.05742	5.1416		0.949249	0.808962	0.6169	0.911678	0.993883	1.40717	1.26302	1.07314	1.11896	1.29231	0.892125	0.920381	1.33143	0.994932	0.340812	0.773959	0.968631	0.692655	1.79432	1.14832	2.6082	3.98666	0.974095	1.09802		0.763266	0.939844		3.79329	0.88664	0.937493	1.43165	0.995862	0.604687	1.07191		1.30009	1.0502		1.6984		1.62568	2.12767
4	relapse	0.327021	11.3301	0.947221	8.14938		0.968563	1.01045	1.10836	1.02164	1.02226	1.37782	0.87449	0.67598	0.950928	1.16273	0.94606	1.12954	0.948173	1.05906	1.10658	0.805777	1.14154	0.95943	0.800107	2.19381	0.838408	1.78091	0.997703	1.1144		1.0689	1.1848	1.63634	1.70888	0.982856	1.67081	0.996114	1.10045	1.08182	1.09093		0.952453	0.724891	1.1336	3.50835		0.88503	2.33745
5	relapse	0.364556		1.94233			1.18023	1.05523	1.11168	1.08111	1.01246	1.87186	0.895605	0.822098	1.06446	1.13483	1.05846	0.948193	0.969406	0.78959	1.14757	2.02475	1.01104	0.221969	0.703289		0.411438		0.965685	1.18398		0.975941	0.476549	0.722714		1.17168		0.859333	0.244473	1.05607	0.433806		0.711683	0.712557	1.18407			0.672138
6	relapse	2.57283		1.05719			0.99895		1.08122		0.844745		0.901171		1.04146		1.00651		0.85527		1.18415		0.973726		0.625772		0.695658		1.02718			1.09416		0.747795		0.90121		0.7457		0.981667			1.55896		1.7366			0.587121
Relapse	mean	1	6.0438	1	5.21886		1	0.874194	1	0.995672	1	1.3844	1	0.836969	1	1.07374	1	0.94365	1	0.912031	1	1.11189	1	0.668308	1	1.43422	1	2.37447	1	0.997571		1	0.825493	1	2.7992	1	1.1981	1	0.848783	1	0.935343		1	0.799617	1	3.7266		1	2.26968
	sem	0.467078	2.65095	0.25023	1.04102		0.0509918	0.0914946	0.0782043	0.0652068	0.0362946	0.139634	0.0745792	0.108008	0.0359237	0.121582	0.0303868	0.130717	0.0699903	0.106834	0.136733	0.233837	0.0339032	0.151064	0.173465	0.390246	0.334972	0.815383	0.0313143	0.175496		0.0500983	0.177985	0.169702	0.549519	0.0474279	0.338038	0.0985048	0.189794	0.0825645	0.136675		0.146926	0.0786884	0.24309	1.2388		0.179621	0.0710308
	sd	1.04442	4.59158	0.612936	2.08205		0.124904	0.204588	0.191561	0.145807	0.0889033	0.312231	0.182681	0.241513	0.0879948	0.271867	0.0744322	0.292292	0.171441	0.238888	0.334927	0.522876	0.0830455	0.33779	0.424901	0.780493	0.82051	1.41229	0.0767042	0.392421		0.122715	0.397988	0.379466	1.09904	0.116174	0.676076	0.241286	0.424393	0.202241	0.305614		0.359895	0.175953	0.543566	2.14566		0.439979	0.123029
	n	5	3	6	4		6	5	6	5	6	5	6	5	6	5	6	5	6	5	6	5	6	5	6	4	6	3	6	5		6	5	5	4	6	4	6	5	6	5		6	5	5	3		6	3
[truncated: 24 more columns]

## Sheet: Fig S2 Fos plus β-gal 
					Figure S2: Double labeling of Fos and β-gal
		Fos		β-gal	Fos plus β-gal double-labeling		Co-localization - what % of β-gal+ neurons also express Fos
		vSub		vSub		vSub		vSub
		Ani		Ani		Ani		Ani
Rat #	Group	Fos		Bgal		Fos + Bgal		Fos + Bgal
2	Novel context	128.75		73		56.5		77.3973
4	Novel context	168.5		83.25		60		72.0721
Mean (Total)		148.625		78.125		58.25		74.7347
SEM		19.875		5.125		1.75		2.66259
Count		2		2		2		2
Correlation

## Sheet: Fig S4B-S4C
												Figure 4B: Self-administration training
										Infusions																		Active lever													Inactive lever
Exp.	Box	Sex	Rat #			Inf.1	Inf.2	Inf.3	Inf.4	Inf.5	Inf.6	Inf.7	Inf.8	Inf.9	Inf.10	Inf.11	Inf.12	Inf.13	Inf.14		Act. 1	Act. 2	Act. 3	Act. 4	Act. 5	Act. 6	Act. 7	Act. 8	Act. 9	Act. 10	Act. 11	Act. 12	Act. 13	Act. 14		Inact.1	Inact.2	Inact.3	Inact.4	Inact.5	Inact.6	Inact.7	Inact.8	Inact.9	Inact.10	Inact.11	Inact.12	Inact.13	Inact.14
27	1-L	Male	15			17	21	21	18	22	27	28	31	30	25	37	40	36	41		19	24	25	24	26	31	35	38	39	32	45	47	52	65		1	0	0	0	1	0	0	2	0	0	0	0	1	0
27	2-L	Male	16			52	29	25	33	34	45	36	36	32	31	26	32	35	35		95	54	54	72	87	103	93	100	87	95	88	68	70	61		60	36	18	9	9	4	7	20	28	15	20	8	8	5
27	5-L	Male	19			33	29	41	53	78	68	70	67	76	73	74	53	48	49		75	78	136	186	401	347	308	402	579	554	685	482	354	406		9	2	0	1	0	1	0	1	1	2	1	4	3	2
27	9-L	Male	23			23	31	26	36	38	49	42	46	49	54	88	85	90	76		37	57	44	76	77	82	65	71	101	115	361	236	405	340		5	2	1	0	0	3	0	10	10	9	52	21	22	21
27	13-L	Male	27			29	30	26	27	23	27	27	29	28	26	26	32	32	36		57	47	42	37	31	38	40	41	37	37	38	42	46	45		22	12	4	2	14	9	3	5	3	10	7	6	14	2
27	14-L	Male	28			17	24	17	23	21	20	19	24	21	27	26	31	28	30		22	31	24	41	35	35	33	35	26	34	38	40	37	37		7	4	2	1	3	4	5	4	3	2	1	3	1	1
27	1-R	Female	1			15	16	18	26	24	39	39	42	44	40	42	41	34	37		25	17	32	36	32	50	47	53	48	49	53	48	35	45		14	4	2	2	2	1	0	0	2	0	3	0	1	2
27	4-R	Female	4			13	35	31	30	27	31	29	30	38	37	31	38	39	38		29	54	45	38	39	38	47	53	65	77	68	89	81	79		2	1	0	0	0	0	1	0	0	0	0	1	0	2
27	5-R	Female	5			30	28	29	34	41	37	32	31	34	26	29	39	39	42		51	54	49	47	64	68	49	60	55	34	49	58	58	51		1	1	1	0	1	1	3	0	0	2	3	0	0	0
27	6-R	Female	6			23	25	25	24	23	16	23	26	25	23	25	35	36	28		42	37	49	29	40	21	36	71	58	45	45	49	61	40		5	1	0	2	4	2	4	7	8	11	4	5	10	2
27	8-R	Female	8			40	50	36	37	40	36	46	49	46	49	49	56	50	53		78	114	74	75	67	54	101	146	81	116	96	141	99	119		8	15	12	7	0	0	1	10	9	3	3	7	3	4
27	12-R	Female	12			21	20	18	25	22	29	26	30	29	27	24	28	25	27		31	26	34	41	23	40	30	38	39	36	34	41	36	31		0	0	0	0	0	0	0	0	0	0	0	0	0	0
27	13-R	Female	13			29	24	33	52	34	35	34	46	49	51	41	53	50	51		41	32	39	59	43	48	48	61	83	63	46	77	68	75		10	6	4	16	0	2	6	5	8	12	9	20	8	8
				Total	Mean	26.3077	27.8462	26.6154	32.1538	32.8462	35.3077	34.6923	37.4615	38.5385	37.6154	39.8462	43.3077	41.6923	41.7692		46.3077	48.0769	49.7692	58.5385	74.2308	73.4615	71.6923	89.9231	99.8462	99	126.615	109.077	107.846	107.231		11.0769	6.46154	3.38462	3.07692	2.61538	2.07692	2.30769	4.92308	5.53846	5.07692	7.92308	5.76923	5.46154	3.76923
					SEM	3.04746	2.32833	2.02402	2.93268	4.2875	3.73031	3.62574	3.35241	4.0329	4.19636	5.56183	4.28232	4.5677	3.66752		6.59874	7.2204	8.05283	11.6606	27.8084	23.6216	20.624	27.341	40.4197	38.8566	52.3879	34.625	33.9515	33.542		4.41074	2.77492	1.52138	1.33235	1.18505	0.702208	0.701506	1.61111	2.14421	1.5126	3.97341	1.97469	1.86264	1.56547
					Count	13	13	13	13	13	13	13	13	13	13	13	13	13	13		13	13	13	13	13	13	13	13	13	13	13	13	13	13		13	13	13	13	13	13	13	13	13	13	13	13	13	13
												Figure 4B: Electric barrier training
										Infusions																		Active lever													Inactive lever
Exp.	Box	Sex	Rat #			Inf.1	Inf.2	Inf.3	Inf.4	Inf.5	Inf.6	Inf.7	Inf.8	Inf.9	Inf.10	Inf.11		Act. 1	Act. 2	Act. 3	Act. 4	Act. 5	Act. 6	Act. 7	Act. 8	Act. 9	Act. 10	Act. 11		Inact.1	Inact.2	Inact.3	Inact.4	Inact.5	Inact.6	Inact.7	Inact.8	Inact.9	Inact.10	Inact.11		Inf.Total	Inact.Total	Act.Total
27	1-L	Male	15			14	16	1	0	0	0	0	0	0	0	0		23	20	1	0	0	0	0	0	0	0	0		0	0	9	10	9	29	9	2	5	2	0		31	75	44
27	2-L	Male	16			13	11	0	0	0	0	0	0	0	0	0		18	26	0	0	0	0	0	0	0	0	0		0	1	10	10	17	15	18	21	16	9	8		24	125	44
27	5-L	Male	19			14	13	13	1	0	0	0	0	0	0	0		69	84	60	2	0	0	0	0	0	0	0		1	0	0	10	9	8	3	7	2	2	0		41	42	215
27	9-L	Male	23			32	32	32	0	0	0	0	0	0	0	0		134	120	133	0	0	0	0	0	0	0	0		2	44	13	99	15	23	22	12	14	12	4		96	260	387
27	13-L	Male	27			17	16	18	8	2	0	0	0	0	0	0		23	26	20	14	2	0	0	0	0	0	0		4	0	2	16	11	17	16	10	17	11	5		61	109	85
27	14-L	Male	28			11	14	2	0	0	0	0	3	0	0	0		17	23	3	0	0	0	0	3	0	0	0		4	1	18	16	19	17	28	20	14	9	15		30	161	46
27	1-R	Female	1			14	15	14	0	0	0	9	3	0	0	1		23	30	19	0	0	0	10	4	0	0	1		2	0	2	12	2	0	6	13	4	6	3		56	50	87
27	4-R	Female	4			12	10	1	0	0	0	0	0	0	0	0		30	19	1	0	0	0	0	0	0	0	0		0	0	5	1	0	0	2	2	0	0	1		23	11	50
27	5-R	Female	5			17	13	2	0	0	0	0	0	0	0	0		26	18	2	0	0	0	0	0	0	0	0		0	0	9	4	5	6	2	5	32	6	6		32	75	46
27	6-R	Female	6			9	11	1	0	0	0	0	0	0	0	0		20	16	1	0	0	0	0	0	0	0	0		0	1	7	6	10	9	6	0	8	4	1		21	52	37
27	8-R	Female	8			22	26	20	4	0	0	2	1	0	2	0		66	61	42	9	0	0	2	2	0	2	0		1	3	10	53	16	25	19	2	21	4	15		77	169	184
27	12-R	Female	12			12	11	1	0	0	0	0	0	0	0	0		15	15	1	0	0	0	0	0	0	0	0		0	0	0	0	0	0	0	0	0	0	0		24	0	31
27	13-R	Female	13			20	16	13	0	0	2	7	3	1	0	0		29	31	24	0	0	3	18	8	2	0	0		5	8	36	45	19	6	16	8	4	0	0		62	147	115
				Total	Mean	15.9231	15.6923	9.07692	1	0.153846	0.153846	1.38462	0.769231	0.0769231	0.153846	0.0769231		37.9231	37.6154	23.6154	1.92308	0.153846	0.230769	2.30769	1.30769	0.153846	0.153846	0.0769231		1.46154	4.46154	9.30769	21.6923	10.1538	11.9231	11.3077	7.84615	10.5385	5	4.46154		44.4615	98.1538	105.462
					SEM	1.67356	1.77007	2.79987	0.660225	0.153846	0.153846	0.836188	0.360801	0.0769231	0.153846	0.0769231		9.34349	8.8038	10.4872	1.22192	0.153846	0.230769	1.51651	0.673535	0.153846	0.153846	0.0769231		0.501477	3.35241	2.66358	7.81467	1.9009	2.73501	2.49714	1.96719	2.63511	1.17124	1.48331		6.61933	20.3009	28.4442
					Count	13	13	13	13	13	13	13	13	13	13	13		13	13	13	13	13	13	13	13	13	13	13		13	13	13	13	13	13	13	13	13	13	13		13	13	13
							Figure S4C: Relapse (incubation) test day 15
Exp.	Box	Sex	Rat #			Inact_Relapse.1to30	Inact_Relapse.30to60	Inact_Relapse.60to90	Act_Relapse.1to30	Act_Relapse.30to60	Act_Relapse.60to90			Inact_Relapse.90	Act_Relapse.90
27	1-L	Male	15			1	0	0	91	17	12			1	120
27	2-L	Male	16			2	2	1	131	27	24			5	182
27	5-L	Male	19			0	0	0	252	2	61			0	315
27	9-L	Male	23			9	2	3	211	101	37			14	349
27	13-L	Male	27			0	0	0	130	54	31			0	215
27	14-L	Male	28			3	3	1	70	22	13			7	105
27	1-R	Female	1			3	1	0	111	20	36			4	167
27	4-R	Female	4			9	2	0	149	20	59			11	228
27	5-R	Female	5			1	0	3	141	42	39			4	222
27	6-R	Female	6			6	1	1	80	22	19			8	121
27	8-R	Female	8			17	1	1	255	49	25			19	329
27	12-R	Female	12			0	0	0	76	27	23			0	126
27	13-R	Female	13			2	2	0	68	15	7			4	90
				Total	Mean	4.07692	1.07692	0.769231	135.769	32.1538	29.6923			5.92308	197.615
					SEM	1.38426	0.28782	0.302846	18.2332	6.97325	4.62765			1.61904	24.5656
					Count	13	13	13	13	13	13			13	13
